# Supplementary material for: A Nutrient-Based Cellular Model to Characterize Acetylation-Dependent Protein-Protein Interactions
Source: Front Mol Biosci. 2022 Mar 23;9:831758. doi: 10.3389/fmolb.2022.831758 (PMC8984119; doi:10.3389/fmolb.2022.831758)
Supplement: Supplementary file 1 [file Table2.XLSX]

## Sheet: Index
	Sheet	Contents	Description
	A	Histone TurboID SAINTexpress results	SAINTexpress results of TurboID analysis of histones H2B and H3
	B	BRD9 SAINTexpress results	SAINTexpress results of BRD9 AP-MS analysis
	C	MassIVE information	Details on the MS files deposited to the MassIVE repository
	D	Targeted Acyl-CoA quantification	Targeted LC-mulitple reaction monitoring-MS of acyl-CoA in the cell lines

## Sheet: S2A - Histone TurboID
Bait	Prey	PreyGene	Spec	SpecSum	AvgSpec	NumReplicates	ctrlCounts	AvgP	MaxP	FoldChange	BFDR
H3_ACLYko_g2_1_dFBS_NaOAc	NP_002408.3	MKI67	639|310	949	474.5	2	6|4|0|3	1	1	146	0
H2B_ACLYko_g2_1_dFBS_NaOAc	NP_002408.3	MKI67	567|194	761	380.5	2	6|4|0|3	1	1	117.08	0
H3_ACLYko_g2_1_dFBS	NP_002408.3	MKI67	481|113	594	297	2	6|4|0|3	1	1	91.38	0
H2B_ACLYko_g2_1_dFBS	NP_002408.3	MKI67	304|170	474	237	2	6|4|0|3	1	1	72.92	0
H3_ACLYko_g2_1_dFBS_NaOAc	NP_003267.1	TMPO	160|244	404	202	2	10|8|7|6	1	1	26.06	0
H3_ACLYko_g2_1_dFBS_NaOAc	NP_001609.2	PARP1	213|176	389	194.5	2	32|15|24|14	1	1	9.15	0
H2B_ACLYko_g2_1_dFBS_NaOAc	NP_003267.1	TMPO	191|167	358	179	2	10|8|7|6	1	1	23.1	0
H3_ACLYko_g2_1_dFBS_NaOAc	NP_036244.2	TPX2	155|175	330	165	2	0|0|0|0	1	1	1650	0
H3_ACLYko_g2_1_dFBS_NaOAc	NP_001264.2	CHD4	124|177	301	150.5	2	0|6|0|5	1	1	54.73	0
H3_ACLYko_g2_1_dFBS_NaOAc	NP_055644.2	DDX46	119|169	288	144	2	2|3|0|0	1	1	115.2	0
H3_ACLYko_g2_1_dFBS_NaOAc	NP_006576.2	CCT8	150|125	275	137.5	2	61|13|40|11	0.93	1	4.4	0
H2B_ACLYko_g2_1_dFBS_NaOAc	NP_036244.2	TPX2	133|125	258	129	2	0|0|0|0	1	1	1290	0
H2B_ACLYko_g2_1_dFBS	NP_003267.1	TMPO	95|157	252	126	2	10|8|7|6	1	1	16.26	0
H2B_ACLYko_g2_1_dFBS_NaOAc	NP_001609.2	PARP1	151|90	241	120.5	2	32|15|24|14	1	1	5.67	0
H2B_ACLYko_g2_1_dFBS_NaOAc	NP_055644.2	DDX46	142|91	233	116.5	2	2|3|0|0	1	1	93.2	0
H3_ACLYko_g2_1_dFBS_NaOAc	NP_060533.2	HELLS	105|121	226	113	2	0|3|0|5	1	1	56.5	0
H3_ACLYko_g2_1_dFBS_NaOAc	NP_055699.2	SUGP2	76|141	217	108.5	2	0|34|0|32	0.99	1	6.58	0
H2B_ACLYko_g2_1_dFBS_NaOAc	NP_001264.2	CHD4	105|107	212	106	2	0|6|0|5	1	1	38.55	0
H3_ACLYko_g2_1_dFBS_NaOAc	NP_115784.1	BAZ1B	91|121	212	106	2	0|0|0|0	1	1	1060	0
H3_ACLYko_g2_1_dFBS_NaOAc	NP_055456.2	MDC1	127|84	211	105.5	2	0|0|0|0	1	1	1055	0
H3_ACLYko_g2_1_dFBS_NaOAc	NP_002473.2	NASP	90|119	209	104.5	2	0|0|0|0	1	1	1045	0
H3_ACLYko_g2_1_dFBS_NaOAc	NP_001035784.1	INCENP	66|137	203	101.5	2	0|0|0|2	1	1	203	0
H2B_ACLYko_g2_1_dFBS_NaOAc	NP_001157616.1	CHAMP1	81|107	188	94	2	0|0|0|0	1	1	940	0
H2B_ACLYko_g2_1_dFBS_NaOAc	NP_003555.1	TAGLN2	118|69	187	93.5	2	0|0|0|0	1	1	935	0
H2B_ACLYko_g2_1_dFBS_NaOAc	NP_060533.2	HELLS	108|79	187	93.5	2	0|3|0|5	1	1	46.75	0
H3_ACLYko_g2_1_dFBS_NaOAc	NP_127492.1	GTF2I	85|102	187	93.5	2	0|0|0|0	1	1	935	0
H3_ACLYko_g2_1_dFBS	NP_003267.1	TMPO	114|72	186	93	2	10|8|7|6	1	1	12	0
H3_ACLYko_g2_1_dFBS_NaOAc	NP_006176.2	NUMA1	64|121	185	92.5	2	0|10|0|9	1	1	19.47	0
H3_ACLYko_g2_1_dFBS_NaOAc	NP_003592.3	SMARCA5	77|103	180	90	2	4|4|0|3	1	1	32.73	0
H3_ACLYko_g2_1_dFBS_NaOAc	NP_001001998.1	EXOSC10	86|77	163	81.5	2	0|0|0|0	1	1	815	0
H3_ACLYko_g2_1_dFBS	NP_036244.2	TPX2	106|51	157	78.5	2	0|0|0|0	1	1	785	0
H3_ACLYko_g2_1_dFBS	NP_001264.2	CHD4	111|43	154	77	2	0|6|0|5	1	1	28	0
H2B_ACLYko_g2_1_dFBS_NaOAc	NP_055456.2	MDC1	76|76	152	76	2	0|0|0|0	1	1	760	0
H2B_ACLYko_g2_1_dFBS_NaOAc	NP_003592.3	SMARCA5	88|62	150	75	2	4|4|0|3	1	1	27.27	0
H2B_ACLYko_g2_1_dFBS_NaOAc	NP_006176.2	NUMA1	25|125	150	75	2	0|10|0|9	0.99	1	15.79	0
H2B_ACLYko_g2_1_dFBS_NaOAc	NP_001001998.1	EXOSC10	83|66	149	74.5	2	0|0|0|0	1	1	745	0
H2B_ACLYko_g2_1_dFBS_NaOAc	NP_055699.2	SUGP2	65|82	147	73.5	2	0|34|0|32	0.92	0.98	4.45	0
H3_ACLYko_g2_1_dFBS_NaOAc	NP_001157616.1	CHAMP1	59|87	146	73	2	0|0|0|0	1	1	730	0
H3_ACLYko_g2_1_dFBS_NaOAc	NP_001243198.1	KIF22	43|98	141	70.5	2	0|14|0|7	1	1	13.43	0
H2B_ACLYko_g2_1_dFBS_NaOAc	NP_001035784.1	INCENP	60|78	138	69	2	0|0|0|2	1	1	138	0
H3_ACLYko_g2_1_dFBS	NP_055456.2	MDC1	95|43	138	69	2	0|0|0|0	1	1	690	0
H3_ACLYko_g2_1_dFBS_NaOAc	NP_056154.1	ADNP	57|81	138	69	2	5|19|0|15	1	1	7.08	0
H3_ACLYko_g2_1_dFBS_NaOAc	NP_005753.1	TRIM28	57|80	137	68.5	2	4|7|0|6	1	1	16.12	0
H3_ACLYko_g2_1_dFBS	NP_055644.2	DDX46	109|27	136	68	2	2|3|0|0	1	1	54.4	0
H3_ACLYko_g2_1_dFBS_NaOAc	NP_001128715.1	TCOF1	43|92	135	67.5	2	0|2|0|3	1	1	54	0
H3_ACLYko_g2_1_dFBS_NaOAc	NP_055865.1	CMTR1	70|65	135	67.5	2	0|0|2|0	1	1	135	0
H3_ACLYko_g2_1_dFBS	NP_006176.2	NUMA1	78|55	133	66.5	2	0|10|0|9	1	1	14	0
H3_ACLYko_g2_1_dFBS_NaOAc	NP_005325.2	HCFC1	44|86	130	65	2	0|5|0|2	1	1	37.14	0
H2B_ACLYko_g2_1_dFBS_NaOAc	NP_004229.1	TRIP12	48|81	129	64.5	2	0|2|0|0	1	1	129	0
H2B_ACLYko_g2_1_dFBS_NaOAc	NP_002958.2	SAFB	110|15	125	62.5	2	0|0|0|0	1	1	625	0
H3_ACLYko_g2_1_dFBS_NaOAc	NP_004229.1	TRIP12	68|57	125	62.5	2	0|2|0|0	1	1	125	0
H2B_ACLYko_g2_1_dFBS_NaOAc	NP_127492.1	GTF2I	73|50	123	61.5	2	0|0|0|0	1	1	615	0
H2B_ACLYko_g2_1_dFBS	NP_006176.2	NUMA1	29|92	121	60.5	2	0|10|0|9	0.99	1	12.74	0
H2B_ACLYko_g2_1_dFBS	NP_036244.2	TPX2	45|76	121	60.5	2	0|0|0|0	1	1	605	0
H2B_ACLYko_g2_1_dFBS	NP_055456.2	MDC1	69|52	121	60.5	2	0|0|0|0	1	1	605	0
H3_ACLYko_g2_1_dFBS_NaOAc	NP_001074010.2	MGA	53|65	118	59	2	0|0|0|0	1	1	590	0
H2B_ACLYko_g2_1_dFBS_NaOAc	NP_001128715.1	TCOF1	23|95	118	59	2	0|2|0|3	1	1	47.2	0
H2B_ACLYko_g2_1_dFBS_NaOAc	NP_057371.2	HP1BP3	62|56	118	59	2	2|0|0|0	1	1	118	0
H2B_ACLYko_g2_1_dFBS_NaOAc	NP_005372.2	NCL	63|51	114	57	2	0|16|0|9	1	1	9.12	0
H3_ACLYko_g2_1_dFBS_NaOAc	NP_005372.2	NCL	51|63	114	57	2	0|16|0|9	1	1	9.12	0
H3_ACLYko_g2_1_dFBS_NaOAc	NP_004680.2	MTA1	39|72	111	55.5	2	0|0|0|0	1	1	555	0
H3_ACLYko_g2_1_dFBS_NaOAc	NP_056261.4	AHCTF1	38|73	111	55.5	2	0|2|0|0	1	1	111	0
H3_ACLYko_g2_1_dFBS_NaOAc	NP_036442.3	KIF4A	41|69	110	55	2	0|0|0|2	1	1	110	0
H3_ACLYko_g2_1_dFBS_NaOAc	NP_612565.1	KIF23	42|68	110	55	2	0|0|0|0	1	1	550	0
H2B_ACLYko_g2_1_dFBS_NaOAc	NP_002511.1	NPM1	48|61	109	54.5	2	0|4|3|3	1	1	21.8	0
H3_ACLYko_g2_1_dFBS_NaOAc	NP_036565.2	SF3B1	64|45	109	54.5	2	0|2|0|3	1	1	43.6	0
H3_ACLYko_g2_1_dFBS_NaOAc	NP_006436.3	PRPF8	41|67	108	54	2	0|6|0|0	1	1	36	0
H3_ACLYko_g2_1_dFBS	NP_001128715.1	TCOF1	32|75	107	53.5	2	0|2|0|3	1	1	42.8	0
H3_ACLYko_g2_1_dFBS	NP_001157616.1	CHAMP1	66|41	107	53.5	2	0|0|0|0	1	1	535	0
H2B_ACLYko_g2_1_dFBS	NP_001128715.1	TCOF1	23|83	106	53	2	0|2|0|3	1	1	42.4	0
H2B_ACLYko_g2_1_dFBS	NP_001157616.1	CHAMP1	43|63	106	53	2	0|0|0|0	1	1	530	0
H3_ACLYko_g2_1_dFBS	NP_002473.2	NASP	64|42	106	53	2	0|0|0|0	1	1	530	0
H3_ACLYko_g2_1_dFBS	NP_004229.1	TRIP12	77|29	106	53	2	0|2|0|0	1	1	106	0
H3_ACLYko_g2_1_dFBS_NaOAc	NP_057371.2	HP1BP3	53|53	106	53	2	2|0|0|0	1	1	106	0
H3_ACLYko_g2_1_dFBS_NaOAc	NP_064581.2	XAB2	48|58	106	53	2	6|3|2|3	1	1	15.14	0
H2B_ACLYko_g2_1_dFBS_NaOAc	NP_064581.2	XAB2	55|50	105	52.5	2	6|3|2|3	1	1	15	0
H2B_ACLYko_g2_1_dFBS_NaOAc	NP_055464.1	SAFB2	89|14	103	51.5	2	0|11|0|4	0.94	1	13.73	0
H3_ACLYko_g2_1_dFBS_NaOAc	NP_001106653.1	BRD2	66|36	102	51	2	0|0|0|0	1	1	510	0
H2B_ACLYko_g2_1_dFBS	NP_003555.1	TAGLN2	61|41	102	51	2	0|0|0|0	1	1	510	0
H3_ACLYko_g2_1_dFBS_NaOAc	NP_055521.1	SART3	39|63	102	51	2	0|0|0|0	1	1	510	0
H3_ACLYko_g2_1_dFBS_NaOAc	NP_490597.1	BRD4	36|66	102	51	2	0|0|0|0	1	1	510	0
H3_ACLYko_g2_1_dFBS_NaOAc	NP_055312.2	ZNF638	22|78	100	50	2	0|6|0|6	1	1	16.67	0
H3_ACLYko_g2_1_dFBS	NP_115784.1	BAZ1B	72|28	100	50	2	0|0|0|0	1	1	500	0
H2B_ACLYko_g2_1_dFBS_NaOAc	NP_001035889.1	NSD2	50|49	99	49.5	2	0|0|0|0	1	1	495	0
H3_ACLYko_g2_1_dFBS_NaOAc	NP_002958.2	SAFB	73|25	98	49	2	0|0|0|0	1	1	490	0
H3_ACLYko_g2_1_dFBS	NP_003592.3	SMARCA5	68|30	98	49	2	4|4|0|3	1	1	17.82	0
H3_ACLYko_g2_1_dFBS_NaOAc	NP_005137.1	SART1	44|54	98	49	2	0|0|0|0	1	1	490	0
H2B_ACLYko_g2_1_dFBS	NP_055644.2	DDX46	37|61	98	49	2	2|3|0|0	1	1	39.2	0
H3_ACLYko_g2_1_dFBS_NaOAc	NP_001035889.1	NSD2	48|49	97	48.5	2	0|0|0|0	1	1	485	0
H2B_ACLYko_g2_1_dFBS_NaOAc	NP_005137.1	SART1	43|53	96	48	2	0|0|0|0	1	1	480	0
H3_ACLYko_g2_1_dFBS_NaOAc	NP_031398.2	DDX42	30|66	96	48	2	0|2|0|0	1	1	96	0
H3_ACLYko_g2_1_dFBS	NP_060533.2	HELLS	73|22	95	47.5	2	0|3|0|5	1	1	23.75	0
H3_ACLYko_g2_1_dFBS_NaOAc	NP_001171134.1	RIF1	54|40	94	47	2	0|2|0|0	1	1	94	0
H3_ACLYko_g2_1_dFBS_NaOAc	NP_056110.2	SMCHD1	27|66	93	46.5	2	0|0|2|0	1	1	93	0
H3_ACLYko_g2_1_dFBS	NP_001171134.1	RIF1	70|21	91	45.5	2	0|2|0|0	1	1	91	0
H3_ACLYko_g2_1_dFBS_NaOAc	NP_620604.2	SMARCA1	43|48	91	45.5	2	0|0|2|3	1	1	36.4	0
H2B_ACLYko_g2_1_dFBS_NaOAc	NP_000961.2	RPL6	55|35	90	45	2	12|10|9|5	1	1	5	0
H3_ACLYko_g2_1_dFBS_NaOAc	NP_001121689.1	PSIP1	39|51	90	45	2	0|0|0|0	1	1	450	0
H3_ACLYko_g2_1_dFBS_NaOAc	NP_003555.1	TAGLN2	57|33	90	45	2	0|0|0|0	1	1	450	0
H3_ACLYko_g2_1_dFBS_NaOAc	NP_036558.3	SF3B3	44|46	90	45	2	0|0|3|2	1	1	36	0
H3_ACLYko_g2_1_dFBS_NaOAc	NP_055464.1	SAFB2	66|24	90	45	2	0|11|0|4	0.99	1	12	0
H3_ACLYko_g2_1_dFBS	NP_001035784.1	INCENP	47|42	89	44.5	2	0|0|0|2	1	1	89	0
H2B_ACLYko_g2_1_dFBS_NaOAc	NP_055865.1	CMTR1	64|25	89	44.5	2	0|0|2|0	1	1	89	0
H2B_ACLYko_g2_1_dFBS_NaOAc	NP_112552.1	HNRNPK	54|35	89	44.5	2	11|4|10|6	1	1	5.74	0
H3_ACLYko_g2_1_dFBS_NaOAc	NP_853530.2	CUX1	35|54	89	44.5	2	0|0|0|0	1	1	445	0
H2B_ACLYko_g2_1_dFBS	NP_001001998.1	EXOSC10	35|53	88	44	2	0|0|0|0	1	1	440	0
H3_ACLYko_g2_1_dFBS	NP_056154.1	ADNP	51|37	88	44	2	5|19|0|15	0.94	0.99	4.51	0
H3_ACLYko_g2_1_dFBS	NP_001001998.1	EXOSC10	65|22	87	43.5	2	0|0|0|0	1	1	435	0
H2B_ACLYko_g2_1_dFBS_NaOAc	NP_001119575.1	RACGAP1	30|56	86	43	2	0|0|0|0	1	1	430	0
H3_ACLYko_g2_1_dFBS_NaOAc	NP_001119575.1	RACGAP1	43|43	86	43	2	0|0|0|0	1	1	430	0
H3_ACLYko_g2_1_dFBS_NaOAc	NP_001447.2	FLNA	51|35	86	43	2	11|10|9|16	1	1	3.74	0
H3_ACLYko_g2_1_dFBS_NaOAc	NP_004810.2	SYMPK	48|38	86	43	2	0|0|0|0	1	1	430	0
H3_ACLYko_g2_1_dFBS_NaOAc	NP_006080.1	SCML2	29|56	85	42.5	2	0|3|0|2	1	1	34	0
H2B_ACLYko_g2_1_dFBS_NaOAc	NP_001243763.1	AURKB	30|54	84	42	2	0|2|0|2	1	1	42	0
H3_ACLYko_g2_1_dFBS_NaOAc	NP_004689.1	PRPF3	31|53	84	42	2	0|0|0|0	1	1	420	0
H3_ACLYko_g2_1_dFBS	NP_127492.1	GTF2I	64|19	83	41.5	2	0|0|0|0	1	1	415	0
H3_ACLYko_g2_1_dFBS_NaOAc	NP_149072.2	DIDO1	34|49	83	41.5	2	0|0|0|0	1	1	415	0
H2B_ACLYko_g2_1_dFBS	NP_001264.2	CHD4	31|51	82	41	2	0|6|0|5	1	1	14.91	0
H2B_ACLYko_g2_1_dFBS_NaOAc	NP_005753.1	TRIM28	43|39	82	41	2	4|7|0|6	1	1	9.65	0
H3_ACLYko_g2_1_dFBS	NP_005325.2	HCFC1	50|31	81	40.5	2	0|5|0|2	1	1	23.14	0
H3_ACLYko_g2_1_dFBS	NP_056261.4	AHCTF1	45|36	81	40.5	2	0|2|0|0	1	1	81	0
H3_ACLYko_g2_1_dFBS	NP_001074010.2	MGA	56|24	80	40	2	0|0|0|0	1	1	400	0
H3_ACLYko_g2_1_dFBS	NP_003555.1	TAGLN2	47|33	80	40	2	0|0|0|0	1	1	400	0
H3_ACLYko_g2_1_dFBS	NP_006436.3	PRPF8	65|15	80	40	2	0|6|0|0	0.99	1	26.67	0
H2B_ACLYko_g2_1_dFBS_NaOAc	NP_444251.1	ZFP91	30|50	80	40	2	0|0|0|0	1	1	400	0
H2B_ACLYko_g2_1_dFBS	NP_004229.1	TRIP12	26|53	79	39.5	2	0|2|0|0	1	1	79	0
H3_ACLYko_g2_1_dFBS_NaOAc	NP_112552.1	HNRNPK	44|35	79	39.5	2	11|4|10|6	1	1	5.1	0
H2B_ACLYko_g2_1_dFBS_NaOAc	NP_115784.1	BAZ1B	33|46	79	39.5	2	0|0|0|0	1	1	395	0
H2B_ACLYko_g2_1_dFBS_NaOAc	NP_000959.2	RPL4	38|40	78	39	2	11|6|11|8	1	1	4.33	0
H3_ACLYko_g2_1_dFBS_NaOAc	NP_001243763.1	AURKB	32|46	78	39	2	0|2|0|2	1	1	39	0
H3_ACLYko_g2_1_dFBS_NaOAc	NP_004238.3	EFTUD2	19|59	78	39	2	0|0|0|4	1	1	39	0
H3_ACLYko_g2_1_dFBS_NaOAc	NP_006074.2	IK	36|42	78	39	2	0|0|0|0	1	1	390	0
H2B_ACLYko_g2_1_dFBS_NaOAc	NP_001243198.1	KIF22	37|39	76	38	2	0|14|0|7	0.99	0.99	7.24	0
H2B_ACLYko_g2_1_dFBS_NaOAc	NP_036442.3	KIF4A	27|48	75	37.5	2	0|0|0|2	1	1	75	0
H3_ACLYko_g2_1_dFBS_NaOAc	NP_001013009.2	KNOP1	46|28	74	37	2	0|0|0|0	1	1	370	0
H3_ACLYko_g2_1_dFBS_NaOAc	NP_057688.2	KDM3B	33|41	74	37	2	0|0|0|0	1	1	370	0
H3_ACLYko_g2_1_dFBS_NaOAc	NP_001184033.1	KMT2A	24|49	73	36.5	2	0|0|0|0	1	1	365	0
H2B_ACLYko_g2_1_dFBS_NaOAc	NP_056261.4	AHCTF1	18|55	73	36.5	2	0|2|0|0	1	1	73	0
H3_ACLYko_g2_1_dFBS	NP_036565.2	SF3B1	61|10	71	35.5	2	0|2|0|3	1	1	28.4	0
H2B_ACLYko_g2_1_dFBS_NaOAc	NP_065750.1	GATAD2B	17|54	71	35.5	2	3|0|0|0	1	1	47.33	0
H3_ACLYko_g2_1_dFBS_NaOAc	NP_068799.2	ZNF148	19|52	71	35.5	2	0|0|0|0	1	1	355	0
H3_ACLYko_g2_1_dFBS_NaOAc	NP_079033.4	EHMT1	26|45	71	35.5	2	0|3|0|0	1	1	47.33	0
H3_ACLYko_g2_1_dFBS	NP_001119575.1	RACGAP1	41|29	70	35	2	0|0|0|0	1	1	350	0
H3_ACLYko_g2_1_dFBS	NP_001184033.1	KMT2A	40|30	70	35	2	0|0|0|0	1	1	350	0
H3_ACLYko_g2_1_dFBS_NaOAc	NP_003843.3	TRIM24	42|28	70	35	2	0|0|0|0	1	1	350	0
H2B_ACLYko_g2_1_dFBS	NP_005372.2	NCL	35|35	70	35	2	0|16|0|9	0.98	0.98	5.6	0
H3_ACLYko_g2_1_dFBS_NaOAc	NP_067064.2	WIZ	27|43	70	35	2	0|0|0|0	1	1	350	0
H3_ACLYko_g2_1_dFBS	NP_001035889.1	NSD2	50|19	69	34.5	2	0|0|0|0	1	1	345	0
H2B_ACLYko_g2_1_dFBS_NaOAc	NP_612565.1	KIF23	35|34	69	34.5	2	0|0|0|0	1	1	345	0
H2B_ACLYko_g2_1_dFBS_NaOAc	NP_001074010.2	MGA	14|54	68	34	2	0|0|0|0	1	1	340	0
H2B_ACLYko_g2_1_dFBS	NP_001119575.1	RACGAP1	18|50	68	34	2	0|0|0|0	1	1	340	0
H2B_ACLYko_g2_1_dFBS_NaOAc	NP_001106653.1	BRD2	57|10	67	33.5	2	0|0|0|0	1	1	335	0
H3_ACLYko_g2_1_dFBS_NaOAc	NP_009231.2	BRCA1	27|40	67	33.5	2	0|0|0|0	1	1	335	0
H2B_ACLYko_g2_1_dFBS_NaOAc	NP_036558.3	SF3B3	46|21	67	33.5	2	0|0|3|2	1	1	26.8	0
H3_ACLYko_g2_1_dFBS_NaOAc	NP_055968.1	PHF3	28|39	67	33.5	2	0|14|0|10	0.98	0.99	5.58	0
H2B_ACLYko_g2_1_dFBS	NP_112552.1	HNRNPK	35|32	67	33.5	2	11|4|10|6	1	1	4.32	0
H3_ACLYko_g2_1_dFBS_NaOAc	NP_055871.1	RRP1B	34|32	66	33	2	0|0|0|0	1	1	330	0
H2B_ACLYko_g2_1_dFBS	NP_060533.2	HELLS	31|35	66	33	2	0|3|0|5	1	1	16.5	0
H3_ACLYko_g2_1_dFBS_NaOAc	NP_065750.1	GATAD2B	21|45	66	33	2	3|0|0|0	1	1	44	0
H3_ACLYko_g2_1_dFBS_NaOAc	NP_054733.2	SNRNP200	24|41	65	32.5	2	6|4|3|2	1	1	8.67	0
H3_ACLYko_g2_1_dFBS	NP_853530.2	CUX1	39|26	65	32.5	2	0|0|0|0	1	1	325	0
H3_ACLYko_g2_1_dFBS_NaOAc	NP_001073884.1	U2SURP	22|42	64	32	2	0|14|0|9	0.94	0.99	5.57	0
H3_ACLYko_g2_1_dFBS_NaOAc	NP_004730.2	MTA2	20|44	64	32	2	0|0|0|0	1	1	320	0
H2B_ACLYko_g2_1_dFBS_NaOAc	NP_005325.2	HCFC1	21|43	64	32	2	0|5|0|2	1	1	18.29	0
H3_ACLYko_g2_1_dFBS_NaOAc	NP_065764.1	ZNF512B	22|42	64	32	2	0|0|0|0	1	1	320	0
H3_ACLYko_g2_1_dFBS_NaOAc	NP_076418.3	ZBTB10	34|30	64	32	2	0|0|0|0	1	1	320	0
H2B_ACLYko_g2_1_dFBS	NP_001035784.1	INCENP	26|37	63	31.5	2	0|0|0|2	1	1	63	0
H3_ACLYko_g2_1_dFBS_NaOAc	NP_060495.2	GPATCH1	26|37	63	31.5	2	0|0|0|0	1	1	315	0
H3_ACLYko_g2_1_dFBS_NaOAc	NP_001005271.2	CHD3	27|35	62	31	2	0|0|0|0	1	1	310	0
H2B_ACLYko_g2_1_dFBS	NP_001035889.1	NSD2	32|30	62	31	2	0|0|0|0	1	1	310	0
H3_ACLYko_g2_1_dFBS	NP_005372.2	NCL	33|29	62	31	2	0|16|0|9	0.97	0.98	4.96	0
H2B_ACLYko_g2_1_dFBS	NP_057371.2	HP1BP3	26|36	62	31	2	2|0|0|0	1	1	62	0
H3_ACLYko_g2_1_dFBS	NP_064581.2	XAB2	51|11	62	31	2	6|3|2|3	0.97	1	8.86	0
H2B_ACLYko_g2_1_dFBS	NP_002511.1	NPM1	19|42	61	30.5	2	0|4|3|3	1	1	12.2	0
H3_ACLYko_g2_1_dFBS_NaOAc	NP_076950.1	DDX50	24|37	61	30.5	2	7|9|4|11	1	1	3.94	0
H3_ACLYko_g2_1_dFBS	NP_065750.1	GATAD2B	26|34	60	30	2	3|0|0|0	1	1	40	0
H3_ACLYko_g2_1_dFBS	NP_612565.1	KIF23	39|21	60	30	2	0|0|0|0	1	1	300	0
H3_ACLYko_g2_1_dFBS_NaOAc	NP_872620.1	GPATCH4	35|25	60	30	2	0|0|0|0	1	1	300	0
H2B_ACLYko_g2_1_dFBS_NaOAc	NP_000108.1	EMD	27|32	59	29.5	2	4|10|7|7	1	1	4.21	0
H3_ACLYko_g2_1_dFBS_NaOAc	NP_001177893.1	ZMYM2	30|29	59	29.5	2	4|4|3|8	1	1	6.21	0
H3_ACLYko_g2_1_dFBS	NP_004810.2	SYMPK	55|4	59	29.5	2	0|0|0|0	1	1	295	0
H2B_ACLYko_g2_1_dFBS_NaOAc	NP_036614.1	ZNF281	24|35	59	29.5	2	0|3|0|5	1	1	14.75	0
H3_ACLYko_g2_1_dFBS_NaOAc	NP_039269.2	LIG3	32|27	59	29.5	2	4|0|5|0	1	1	13.11	0
H3_ACLYko_g2_1_dFBS_NaOAc	NP_689775.2	CDCA2	30|29	59	29.5	2	0|0|0|0	1	1	295	0
H3_ACLYko_g2_1_dFBS_NaOAc	NP_000959.2	RPL4	29|29	58	29	2	11|6|11|8	1	1	3.22	0
H3_ACLYko_g2_1_dFBS	NP_001243763.1	AURKB	35|23	58	29	2	0|2|0|2	1	1	29	0
H3_ACLYko_g2_1_dFBS_NaOAc	NP_004809.2	DDX23	4|54	58	29	2	0|0|0|0	1	1	290	0
H3_ACLYko_g2_1_dFBS_NaOAc	NP_005474.2	CHAF1A	45|13	58	29	2	0|0|0|0	1	1	290	0
H2B_ACLYko_g2_1_dFBS_NaOAc	NP_031398.2	DDX42	41|17	58	29	2	0|2|0|0	1	1	58	0
H3_ACLYko_g2_1_dFBS_NaOAc	NP_000961.2	RPL6	30|27	57	28.5	2	12|10|9|5	1	1	3.17	0
H3_ACLYko_g2_1_dFBS_NaOAc	NP_001092108.1	RNF169	26|31	57	28.5	2	0|0|0|0	1	1	285	0
H3_ACLYko_g2_1_dFBS_NaOAc	NP_001093869.1	PDS5A	32|25	57	28.5	2	0|5|0|3	1	1	14.25	0
H3_ACLYko_g2_1_dFBS_NaOAc	NP_001161086.1	LEMD3	23|34	57	28.5	2	0|0|0|0	1	1	285	0
H3_ACLYko_g2_1_dFBS_NaOAc	NP_001251503.1	KIF18B	21|36	57	28.5	2	0|5|0|4	1	1	12.67	0
H2B_ACLYko_g2_1_dFBS_NaOAc	NP_006080.1	SCML2	36|21	57	28.5	2	0|3|0|2	1	1	22.8	0
H2B_ACLYko_g2_1_dFBS	NP_056261.4	AHCTF1	18|39	57	28.5	2	0|2|0|0	1	1	57	0
H2B_ACLYko_g2_1_dFBS_NaOAc	NP_115958.2	GLYR1	26|31	57	28.5	2	0|0|0|0	1	1	285	0
H3_ACLYko_g2_1_dFBS_NaOAc	NP_115958.2	GLYR1	29|28	57	28.5	2	0|0|0|0	1	1	285	0
H3_ACLYko_g2_1_dFBS_NaOAc	NP_001158286.1	ACIN1	48|8	56	28	2	0|0|0|0	1	1	280	0
H2B_ACLYko_g2_1_dFBS	NP_001184033.1	KMT2A	16|40	56	28	2	0|0|0|0	1	1	280	0
H2B_ACLYko_g2_1_dFBS_NaOAc	NP_001184033.1	KMT2A	10|46	56	28	2	0|0|0|0	1	1	280	0
H3_ACLYko_g2_1_dFBS	NP_002511.1	NPM1	35|21	56	28	2	0|4|3|3	1	1	11.2	0
H3_ACLYko_g2_1_dFBS	NP_057371.2	HP1BP3	43|13	56	28	2	2|0|0|0	1	1	56	0
H2B_ACLYko_g2_1_dFBS_NaOAc	NP_001121689.1	PSIP1	44|11	55	27.5	2	0|0|0|0	1	1	275	0
H3_ACLYko_g2_1_dFBS_NaOAc	NP_001124295.1	DNMT1	31|24	55	27.5	2	0|0|0|0	1	1	275	0
H3_ACLYko_g2_1_dFBS	NP_001158286.1	ACIN1	43|12	55	27.5	2	0|0|0|0	1	1	275	0
H3_ACLYko_g2_1_dFBS	NP_003843.3	TRIM24	39|16	55	27.5	2	0|0|0|0	1	1	275	0
H3_ACLYko_g2_1_dFBS	NP_004680.2	MTA1	35|20	55	27.5	2	0|0|0|0	1	1	275	0
H3_ACLYko_g2_1_dFBS	NP_006074.2	IK	42|13	55	27.5	2	0|0|0|0	1	1	275	0
H3_ACLYko_g2_1_dFBS_NaOAc	NP_038476.2	BAZ1A	18|37	55	27.5	2	0|3|0|0	1	1	36.67	0
H3_ACLYko_g2_1_dFBS_NaOAc	NP_001104262.1	MECP2	47|7	54	27	2	0|0|0|0	1	1	270	0
H3_ACLYko_g2_1_dFBS	NP_001121689.1	PSIP1	43|11	54	27	2	0|0|0|0	1	1	270	0
H2B_ACLYko_g2_1_dFBS_NaOAc	NP_002087.2	GTF2F1	24|30	54	27	2	0|0|0|0	1	1	270	0
H3_ACLYko_g2_1_dFBS	NP_036442.3	KIF4A	35|19	54	27	2	0|0|0|2	1	1	54	0
H3_ACLYko_g2_1_dFBS_NaOAc	NP_036614.1	ZNF281	22|32	54	27	2	0|3|0|5	1	1	13.5	0
H3_ACLYko_g2_1_dFBS_NaOAc	NP_597677.2	NIPBL	18|36	54	27	2	0|5|0|5	1	1	10.8	0
H3_ACLYko_g2_1_dFBS	NP_852469.1	TCF20	46|8	54	27	2	0|0|0|0	1	1	270	0
H3_ACLYko_g2_1_dFBS_NaOAc	NP_000048.1	BLM	12|41	53	26.5	2	0|2|0|0	1	1	53	0
H2B_ACLYko_g2_1_dFBS_NaOAc	NP_001161086.1	LEMD3	21|32	53	26.5	2	0|0|0|0	1	1	265	0
H3_ACLYko_g2_1_dFBS_NaOAc	NP_001460.1	XRCC6	26|27	53	26.5	2	3|3|0|0	1	1	17.67	0
H2B_ACLYko_g2_1_dFBS_NaOAc	NP_002895.3	NELFE	24|29	53	26.5	2	0|0|0|0	1	1	265	0
H2B_ACLYko_g2_1_dFBS	NP_005137.1	SART1	21|32	53	26.5	2	0|0|0|0	1	1	265	0
H3_ACLYko_g2_1_dFBS	NP_005137.1	SART1	34|19	53	26.5	2	0|0|0|0	1	1	265	0
H2B_ACLYko_g2_1_dFBS_NaOAc	NP_036565.2	SF3B1	34|19	53	26.5	2	0|2|0|3	1	1	21.2	0
H2B_ACLYko_g2_1_dFBS_NaOAc	NP_490597.1	BRD4	30|23	53	26.5	2	0|0|0|0	1	1	265	0
H3_ACLYko_g2_1_dFBS	NP_620604.2	SMARCA1	40|13	53	26.5	2	0|0|2|3	1	1	21.2	0
H3_ACLYko_g2_1_dFBS	NP_001013009.2	KNOP1	47|5	52	26	2	0|0|0|0	1	1	260	0
H3_ACLYko_g2_1_dFBS_NaOAc	NP_001511.2	GTF3C1	21|31	52	26	2	0|0|0|0	1	1	260	0
H2B_ACLYko_g2_1_dFBS	NP_003592.3	SMARCA5	24|28	52	26	2	4|4|0|3	1	1	9.45	0
H2B_ACLYko_g2_1_dFBS	NP_005325.2	HCFC1	16|36	52	26	2	0|5|0|2	1	1	14.86	0
H2B_ACLYko_g2_1_dFBS_NaOAc	NP_006074.2	IK	39|13	52	26	2	0|0|0|0	1	1	260	0
H3_ACLYko_g2_1_dFBS_NaOAc	NP_055412.2	DNTTIP2	31|21	52	26	2	0|0|0|0	1	1	260	0
H2B_ACLYko_g2_1_dFBS_NaOAc	NP_065090.1	PCNP	20|32	52	26	2	0|0|0|3	1	1	34.67	0
H3_ACLYko_g2_1_dFBS_NaOAc	NP_066997.3	CCAR2	27|25	52	26	2	0|9|0|5	0.99	0.99	7.43	0
H3_ACLYko_g2_1_dFBS_NaOAc	NP_116294.1	RBM17	20|32	52	26	2	0|6|0|0	1	1	17.33	0
H3_ACLYko_g2_1_dFBS	NP_149072.2	DIDO1	32|20	52	26	2	0|0|0|0	1	1	260	0
H3_ACLYko_g2_1_dFBS	NP_001104262.1	MECP2	46|5	51	25.5	2	0|0|0|0	1	1	255	0
H3_ACLYko_g2_1_dFBS_NaOAc	NP_002884.1	RBBP7	17|34	51	25.5	2	0|0|0|0	1	1	255	0
H3_ACLYko_g2_1_dFBS_NaOAc	NP_006700.3	EHMT2	18|33	51	25.5	2	0|0|0|0	1	1	255	0
H3_ACLYko_g2_1_dFBS	NP_036558.3	SF3B3	44|7	51	25.5	2	0|0|3|2	0.98	1	20.4	0
H3_ACLYko_g2_1_dFBS	NP_055865.1	CMTR1	47|4	51	25.5	2	0|0|2|0	0.98	1	51	0
H3_ACLYko_g2_1_dFBS	NP_067064.2	WIZ	27|24	51	25.5	2	0|0|0|0	1	1	255	0
H2B_ACLYko_g2_1_dFBS_NaOAc	NP_653171.1	JPT2	23|28	51	25.5	2	0|0|0|0	1	1	255	0
H3_ACLYko_g2_1_dFBS_NaOAc	NP_665739.3	POGZ	23|28	51	25.5	2	0|3|0|0	1	1	34	0
H3_ACLYko_g2_1_dFBS	NP_001177893.1	ZMYM2	35|15	50	25	2	4|4|3|8	1	1	5.26	0
H3_ACLYko_g2_1_dFBS_NaOAc	NP_002087.2	GTF2F1	20|30	50	25	2	0|0|0|0	1	1	250	0
H3_ACLYko_g2_1_dFBS_NaOAc	NP_036601.2	PRPF6	16|34	50	25	2	3|5|3|6	1	1	5.88	0
H2B_ACLYko_g2_1_dFBS_NaOAc	NP_057688.2	KDM3B	23|27	50	25	2	0|0|0|0	1	1	250	0
H3_ACLYko_g2_1_dFBS	NP_065764.1	ZNF512B	33|17	50	25	2	0|0|0|0	1	1	250	0
H2B_ACLYko_g2_1_dFBS_NaOAc	NP_542399.1	CDCA5	29|21	50	25	2	0|0|0|0	1	1	250	0
H3_ACLYko_g2_1_dFBS_NaOAc	NP_000170.1	MSH6	20|29	49	24.5	2	0|6|2|6	1	1	7	0
H2B_ACLYko_g2_1_dFBS_NaOAc	NP_001093869.1	PDS5A	15|34	49	24.5	2	0|5|0|3	1	1	12.25	0
H3_ACLYko_g2_1_dFBS_NaOAc	NP_002705.2	PPP1R10	16|33	49	24.5	2	0|0|0|0	1	1	245	0
H2B_ACLYko_g2_1_dFBS_NaOAc	NP_004689.1	PRPF3	17|32	49	24.5	2	0|0|0|0	1	1	245	0
H3_ACLYko_g2_1_dFBS_NaOAc	NP_006833.2	SF3B2	22|27	49	24.5	2	0|0|0|0	1	1	245	0
H3_ACLYko_g2_1_dFBS_NaOAc	NP_054722.2	DHX38	19|30	49	24.5	2	0|0|0|0	1	1	245	0
H3_ACLYko_g2_1_dFBS	NP_056110.2	SMCHD1	44|5	49	24.5	2	0|0|2|0	0.99	1	49	0
H3_ACLYko_g2_1_dFBS_NaOAc	NP_061029.2	GPALPP1	28|21	49	24.5	2	0|0|0|0	1	1	245	0
H2B_ACLYko_g2_1_dFBS	NP_127492.1	GTF2I	20|29	49	24.5	2	0|0|0|0	1	1	245	0
H2B_ACLYko_g2_1_dFBS_NaOAc	NP_149072.2	DIDO1	9|40	49	24.5	2	0|0|0|0	1	1	245	0
H2B_ACLYko_g2_1_dFBS	NP_612565.1	KIF23	16|33	49	24.5	2	0|0|0|0	1	1	245	0
H3_ACLYko_g2_1_dFBS_NaOAc	NP_002511.1	NPM1	20|28	48	24	2	0|4|3|3	1	1	9.6	0
H3_ACLYko_g2_1_dFBS	NP_002958.2	SAFB	45|3	48	24	2	0|0|0|0	1	1	240	0
H2B_ACLYko_g2_1_dFBS_NaOAc	NP_004680.2	MTA1	21|27	48	24	2	0|0|0|0	1	1	240	0
H3_ACLYko_g2_1_dFBS_NaOAc	NP_060130.3	GATAD2A	18|30	48	24	2	0|0|0|0	1	1	240	0
H3_ACLYko_g2_1_dFBS_NaOAc	NP_060354.4	PINX1	25|23	48	24	2	0|0|0|0	1	1	240	0
H3_ACLYko_g2_1_dFBS_NaOAc	NP_060988.3	MCM10	16|32	48	24	2	0|0|0|0	1	1	240	0
H2B_ACLYko_g2_1_dFBS_NaOAc	NP_001104262.1	MECP2	44|3	47	23.5	2	0|0|0|0	1	1	235	0
H2B_ACLYko_g2_1_dFBS_NaOAc	NP_003461.2	USP7	35|12	47	23.5	2	0|0|0|0	1	1	235	0
H2B_ACLYko_g2_1_dFBS_NaOAc	NP_056110.2	SMCHD1	23|24	47	23.5	2	0|0|2|0	1	1	47	0
H3_ACLYko_g2_1_dFBS	NP_109590.3	RAI1	32|15	47	23.5	2	0|0|0|0	1	1	235	0
H2B_ACLYko_g2_1_dFBS_NaOAc	NP_620604.2	SMARCA1	23|24	47	23.5	2	0|0|2|3	1	1	18.8	0
H3_ACLYko_g2_1_dFBS_NaOAc	NP_898868.1	ZMYND8	15|32	47	23.5	2	0|0|0|0	1	1	235	0
H2B_ACLYko_g2_1_dFBS_NaOAc	NP_001013009.2	KNOP1	39|7	46	23	2	0|0|0|0	1	1	230	0
H2B_ACLYko_g2_1_dFBS	NP_001243763.1	AURKB	17|29	46	23	2	0|2|0|2	1	1	23	0
H3_ACLYko_g2_1_dFBS	NP_004238.3	EFTUD2	33|13	46	23	2	0|0|0|4	1	1	23	0
H3_ACLYko_g2_1_dFBS_NaOAc	NP_004688.2	PRPF4	17|29	46	23	2	0|0|0|0	1	1	230	0
H3_ACLYko_g2_1_dFBS_NaOAc	NP_009207.2	CBX3	14|32	46	23	2	0|0|0|3	1	1	30.67	0
H3_ACLYko_g2_1_dFBS_NaOAc	NP_057417.3	SRRM2	21|25	46	23	2	0|12|0|10	0.93	0.96	4.18	0
H2B_ACLYko_g2_1_dFBS	NP_060102.1	CDKN2AIP	15|31	46	23	2	0|3|0|2	1	1	18.4	0
H3_ACLYko_g2_1_dFBS_NaOAc	NP_066298.1	H3C7	15|31	46	23	2	0|4|0|2	1	1	15.33	0
H3_ACLYko_g2_1_dFBS_NaOAc	NP_115810.2	ZNF512	20|26	46	23	2	0|5|0|4	1	1	10.22	0
H3_ACLYko_g2_1_dFBS_NaOAc	NP_653171.1	JPT2	18|28	46	23	2	0|0|0|0	1	1	230	0
H2B_ACLYko_g2_1_dFBS	NP_001093869.1	PDS5A	16|29	45	22.5	2	0|5|0|3	1	1	11.25	0
H3_ACLYko_g2_1_dFBS_NaOAc	NP_001243804.1	CDCA8	17|28	45	22.5	2	0|0|0|0	1	1	225	0
H3_ACLYko_g2_1_dFBS_NaOAc	NP_004450.3	BPTF	19|26	45	22.5	2	0|0|0|0	1	1	225	0
H2B_ACLYko_g2_1_dFBS_NaOAc	NP_005110.2	THRAP3	22|23	45	22.5	2	0|0|0|0	1	1	225	0
H2B_ACLYko_g2_1_dFBS	NP_065750.1	GATAD2B	15|30	45	22.5	2	3|0|0|0	1	1	30	0
H3_ACLYko_g2_1_dFBS_NaOAc	NP_067062.1	RBM25	18|27	45	22.5	2	0|9|0|8	0.96	0.99	5.29	0
H3_ACLYko_g2_1_dFBS_NaOAc	NP_683692.2	BOD1L1	19|26	45	22.5	2	0|0|0|0	1	1	225	0
H3_ACLYko_g2_1_dFBS	NP_872620.1	GPATCH4	39|6	45	22.5	2	0|0|0|0	1	1	225	0
H3_ACLYko_g2_1_dFBS_NaOAc	NP_001171825.1	PHF8	10|34	44	22	2	0|0|0|0	1	1	220	0
H3_ACLYko_g2_1_dFBS_NaOAc	NP_003461.2	USP7	24|20	44	22	2	0|0|0|0	1	1	220	0
H3_ACLYko_g2_1_dFBS_NaOAc	NP_005110.2	THRAP3	14|30	44	22	2	0|0|0|0	1	1	220	0
H3_ACLYko_g2_1_dFBS_NaOAc	NP_005432.1	CHAF1B	26|18	44	22	2	0|0|0|2	1	1	44	0
H3_ACLYko_g2_1_dFBS_NaOAc	NP_005667.2	RBM10	19|25	44	22	2	0|0|0|0	1	1	220	0
H2B_ACLYko_g2_1_dFBS_NaOAc	NP_055521.1	SART3	25|19	44	22	2	0|0|0|0	1	1	220	0
H3_ACLYko_g2_1_dFBS_NaOAc	NP_055844.2	POP1	24|20	44	22	2	0|0|0|0	1	1	220	0
H3_ACLYko_g2_1_dFBS_NaOAc	NP_060924.4	NUSAP1	17|27	44	22	2	0|0|0|0	1	1	220	0
H3_ACLYko_g2_1_dFBS_NaOAc	NP_065971.2	CHD8	11|33	44	22	2	0|0|0|2	1	1	44	0
H3_ACLYko_g2_1_dFBS_NaOAc	NP_075447.1	NSD3	24|20	44	22	2	0|0|0|0	1	1	220	0
H3_ACLYko_g2_1_dFBS_NaOAc	NP_112557.2	CDK13	16|28	44	22	2	0|0|0|0	1	1	220	0
H3_ACLYko_g2_1_dFBS_NaOAc	NP_115517.1	NSRP1	13|31	44	22	2	0|0|0|0	1	1	220	0
H3_ACLYko_g2_1_dFBS_NaOAc	NP_001073886.1	ZNF629	12|31	43	21.5	2	0|0|0|0	1	1	215	0
H2B_ACLYko_g2_1_dFBS_NaOAc	NP_001243804.1	CDCA8	14|29	43	21.5	2	0|0|0|0	1	1	215	0
H3_ACLYko_g2_1_dFBS_NaOAc	NP_004955.2	HDAC1	11|32	43	21.5	2	0|0|2|0	1	1	43	0
H3_ACLYko_g2_1_dFBS	NP_005474.2	CHAF1A	36|7	43	21.5	2	0|0|0|0	1	1	215	0
H3_ACLYko_g2_1_dFBS_NaOAc	NP_036513.2	ORC3	24|19	43	21.5	2	0|0|0|0	1	1	215	0
H3_ACLYko_g2_1_dFBS_NaOAc	NP_060504.1	WDR70	23|20	43	21.5	2	0|0|0|0	1	1	215	0
H3_ACLYko_g2_1_dFBS_NaOAc	NP_078805.3	CDC73	18|25	43	21.5	2	0|0|0|0	1	1	215	0
H3_ACLYko_g2_1_dFBS	NP_597677.2	NIPBL	27|16	43	21.5	2	0|5|0|5	0.99	1	8.6	0
H2B_ACLYko_g2_1_dFBS_NaOAc	NP_689775.2	CDCA2	27|16	43	21.5	2	0|0|0|0	1	1	215	0
H3_ACLYko_g2_1_dFBS_NaOAc	NP_001008397.1	WDHD1	14|28	42	21	2	0|0|0|0	1	1	210	0
H3_ACLYko_g2_1_dFBS	NP_001093869.1	PDS5A	28|14	42	21	2	0|5|0|3	0.99	1	10.5	0
H3_ACLYko_g2_1_dFBS	NP_001106653.1	BRD2	36|6	42	21	2	0|0|0|0	1	1	210	0
H3_ACLYko_g2_1_dFBS_NaOAc	NP_001186226.1	UIMC1	18|24	42	21	2	0|0|0|0	1	1	210	0
H3_ACLYko_g2_1_dFBS	NP_004689.1	PRPF3	30|12	42	21	2	0|0|0|0	1	1	210	0
H3_ACLYko_g2_1_dFBS_NaOAc	NP_006378.3	CHERP	17|25	42	21	2	0|10|0|5	0.97	0.99	5.6	0
H3_ACLYko_g2_1_dFBS_NaOAc	NP_006457.2	POLR3F	23|19	42	21	2	0|0|0|0	1	1	210	0
H2B_ACLYko_g2_1_dFBS_NaOAc	NP_060354.4	PINX1	27|15	42	21	2	0|0|0|0	1	1	210	0
H3_ACLYko_g2_1_dFBS	NP_060495.2	GPATCH1	29|13	42	21	2	0|0|0|0	1	1	210	0
H3_ACLYko_g2_1_dFBS_NaOAc	NP_065118.2	REXO4	17|25	42	21	2	0|0|0|0	1	1	210	0
H3_ACLYko_g2_1_dFBS_NaOAc	NP_612114.1	ATRX	22|20	42	21	2	0|0|0|0	1	1	210	0
H3_ACLYko_g2_1_dFBS_NaOAc	NP_852469.1	TCF20	36|6	42	21	2	0|0|0|0	1	1	210	0
H2B_ACLYko_g2_1_dFBS	NP_001074010.2	MGA	11|30	41	20.5	2	0|0|0|0	1	1	205	0
H3_ACLYko_g2_1_dFBS_NaOAc	NP_001128727.1	RBBP4	19|22	41	20.5	2	0|0|0|0	1	1	205	0
H3_ACLYko_g2_1_dFBS	NP_002087.2	GTF2F1	22|19	41	20.5	2	0|0|0|0	1	1	205	0
H2B_ACLYko_g2_1_dFBS_NaOAc	NP_002473.2	NASP	20|21	41	20.5	2	0|0|0|0	1	1	205	0
H3_ACLYko_g2_1_dFBS_NaOAc	NP_002568.2	PAK2	20|21	41	20.5	2	0|0|0|0	1	1	205	0
H2B_ACLYko_g2_1_dFBS	NP_004450.3	BPTF	11|30	41	20.5	2	0|0|0|0	1	1	205	0
H2B_ACLYko_g2_1_dFBS	NP_036614.1	ZNF281	17|24	41	20.5	2	0|3|0|5	1	1	10.25	0
H2B_ACLYko_g2_1_dFBS_NaOAc	NP_065764.1	ZNF512B	12|29	41	20.5	2	0|0|0|0	1	1	205	0
H2B_ACLYko_g2_1_dFBS_NaOAc	NP_068799.2	ZNF148	24|17	41	20.5	2	0|0|0|0	1	1	205	0
H3_ACLYko_g2_1_dFBS_NaOAc	NP_109590.3	RAI1	34|7	41	20.5	2	0|0|0|0	1	1	205	0
H2B_ACLYko_g2_1_dFBS	NP_115784.1	BAZ1B	14|27	41	20.5	2	0|0|0|0	1	1	205	0
H3_ACLYko_g2_1_dFBS	NP_115958.2	GLYR1	35|6	41	20.5	2	0|0|0|0	1	1	205	0
H3_ACLYko_g2_1_dFBS	NP_009231.2	BRCA1	27|13	40	20	2	0|0|0|0	1	1	200	0
H3_ACLYko_g2_1_dFBS	NP_038476.2	BAZ1A	24|16	40	20	2	0|3|0|0	1	1	26.67	0
H3_ACLYko_g2_1_dFBS_NaOAc	NP_055642.3	ZC3H11A	10|30	40	20	2	0|0|0|0	1	1	200	0
H2B_ACLYko_g2_1_dFBS_NaOAc	NP_055871.1	RRP1B	21|19	40	20	2	0|0|0|0	1	1	200	0
H3_ACLYko_g2_1_dFBS_NaOAc	NP_055953.3	RTF1	19|21	40	20	2	0|0|0|0	1	1	200	0
H3_ACLYko_g2_1_dFBS	NP_061155.2	ANLN	23|17	40	20	2	0|0|0|0	1	1	200	0
H3_ACLYko_g2_1_dFBS_NaOAc	NP_071900.2	NSD1	25|15	40	20	2	0|0|0|0	1	1	200	0
H2B_ACLYko_g2_1_dFBS	NP_149072.2	DIDO1	13|27	40	20	2	0|0|0|0	1	1	200	0
H3_ACLYko_g2_1_dFBS_NaOAc	NP_542399.1	CDCA5	24|16	40	20	2	0|0|0|0	1	1	200	0
H3_ACLYko_g2_1_dFBS_NaOAc	NP_004119.1	GTF2F2	15|24	39	19.5	2	0|0|0|0	1	1	195	0
H3_ACLYko_g2_1_dFBS_NaOAc	NP_004710.2	SCAF11	15|24	39	19.5	2	0|0|0|0	1	1	195	0
H3_ACLYko_g2_1_dFBS	NP_005432.1	CHAF1B	23|16	39	19.5	2	0|0|0|2	1	1	39	0
H3_ACLYko_g2_1_dFBS	NP_036614.1	ZNF281	23|16	39	19.5	2	0|3|0|5	1	1	9.75	0
H3_ACLYko_g2_1_dFBS	NP_055521.1	SART3	26|13	39	19.5	2	0|0|0|0	1	1	195	0
H3_ACLYko_g2_1_dFBS_NaOAc	NP_061173.1	RBBP6	17|22	39	19.5	2	0|0|0|0	1	1	195	0
H3_ACLYko_g2_1_dFBS_NaOAc	NP_064550.3	RAD18	17|22	39	19.5	2	0|0|0|0	1	1	195	0
H2B_ACLYko_g2_1_dFBS_NaOAc	NP_067064.2	WIZ	13|26	39	19.5	2	0|0|0|0	1	1	195	0
H2B_ACLYko_g2_1_dFBS_NaOAc	NP_116559.1	RECQL	27|12	39	19.5	2	0|0|0|0	1	1	195	0
H3_ACLYko_g2_1_dFBS	NP_689775.2	CDCA2	32|7	39	19.5	2	0|0|0|0	1	1	195	0
H3_ACLYko_g2_1_dFBS_NaOAc	NP_001121615.1	PMS1	15|23	38	19	2	0|0|0|0	1	1	190	0
H2B_ACLYko_g2_1_dFBS	NP_001161086.1	LEMD3	18|20	38	19	2	0|0|0|0	1	1	190	0
H3_ACLYko_g2_1_dFBS_NaOAc	NP_001231.2	CCNT1	13|25	38	19	2	0|0|0|0	1	1	190	0
H2B_ACLYko_g2_1_dFBS_NaOAc	NP_001316.1	CSTF2	8|30	38	19	2	0|0|0|0	1	1	190	0
H2B_ACLYko_g2_1_dFBS	NP_002473.2	NASP	18|20	38	19	2	0|0|0|0	1	1	190	0
H3_ACLYko_g2_1_dFBS_NaOAc	NP_003189.2	ELOA	10|28	38	19	2	0|0|0|0	1	1	190	0
H3_ACLYko_g2_1_dFBS_NaOAc	NP_006456.1	ARID3B	17|21	38	19	2	0|0|0|0	1	1	190	0
H3_ACLYko_g2_1_dFBS_NaOAc	NP_036377.1	SNW1	22|16	38	19	2	0|0|0|0	1	1	190	0
H3_ACLYko_g2_1_dFBS_NaOAc	NP_056170.2	SUZ12	9|29	38	19	2	0|0|0|0	1	1	190	0
H2B_ACLYko_g2_1_dFBS_NaOAc	NP_060707.2	CCAR1	8|30	38	19	2	0|5|0|4	0.92	1	8.44	0
H2B_ACLYko_g2_1_dFBS	NP_067064.2	WIZ	10|28	38	19	2	0|0|0|0	1	1	190	0
H3_ACLYko_g2_1_dFBS	NP_071900.2	NSD1	32|6	38	19	2	0|0|0|0	1	1	190	0
H3_ACLYko_g2_1_dFBS_NaOAc	NP_542417.2	PRRC2A	13|25	38	19	2	0|0|0|0	1	1	190	0
H2B_ACLYko_g2_1_dFBS	NP_001121689.1	PSIP1	22|15	37	18.5	2	0|0|0|0	1	1	185	0
H2B_ACLYko_g2_1_dFBS	NP_005753.1	TRIM28	14|23	37	18.5	2	4|7|0|6	0.93	1	4.35	0
H3_ACLYko_g2_1_dFBS_NaOAc	NP_031397.1	BRD3	19|18	37	18.5	2	0|0|0|0	1	1	185	0
H3_ACLYko_g2_1_dFBS	NP_036377.1	SNW1	26|11	37	18.5	2	0|0|0|0	1	1	185	0
H2B_ACLYko_g2_1_dFBS	NP_036442.3	KIF4A	12|25	37	18.5	2	0|0|0|2	1	1	37	0
H2B_ACLYko_g2_1_dFBS_NaOAc	NP_055412.2	DNTTIP2	22|15	37	18.5	2	0|0|0|0	1	1	185	0
H3_ACLYko_g2_1_dFBS	NP_055871.1	RRP1B	29|8	37	18.5	2	0|0|0|0	1	1	185	0
H3_ACLYko_g2_1_dFBS	NP_076418.3	ZBTB10	28|9	37	18.5	2	0|0|0|0	1	1	185	0
H3_ACLYko_g2_1_dFBS_NaOAc	NP_079133.3	ATAD5	13|24	37	18.5	2	0|0|0|0	1	1	185	0
H2B_ACLYko_g2_1_dFBS	NP_444251.1	ZFP91	9|28	37	18.5	2	0|0|0|0	1	1	185	0
H2B_ACLYko_g2_1_dFBS_NaOAc	NP_853530.2	CUX1	4|33	37	18.5	2	0|0|0|0	1	1	185	0
H3_ACLYko_g2_1_dFBS	NP_001251503.1	KIF18B	25|11	36	18	2	0|5|0|4	0.98	1	8	0
H3_ACLYko_g2_1_dFBS_NaOAc	NP_002119.1	HMGB1	24|12	36	18	2	0|0|0|0	1	1	180	0
H3_ACLYko_g2_1_dFBS_NaOAc	NP_004690.1	FAM50A	19|17	36	18	2	0|0|0|0	1	1	180	0
H3_ACLYko_g2_1_dFBS_NaOAc	NP_004765.2	MED1	17|19	36	18	2	0|0|0|0	1	1	180	0
H3_ACLYko_g2_1_dFBS_NaOAc	NP_037417.1	GNL2	15|21	36	18	2	0|6|0|3	0.99	1	8	0
H3_ACLYko_g2_1_dFBS_NaOAc	NP_060707.2	CCAR1	15|21	36	18	2	0|5|0|4	0.99	1	8	0
H2B_ACLYko_g2_1_dFBS	NP_061155.2	ANLN	11|25	36	18	2	0|0|0|0	1	1	180	0
H2B_ACLYko_g2_1_dFBS	NP_064581.2	XAB2	14|22	36	18	2	6|3|2|3	1	1	5.14	0
H2B_ACLYko_g2_1_dFBS_NaOAc	NP_075447.1	NSD3	25|11	36	18	2	0|0|0|0	1	1	180	0
H3_ACLYko_g2_1_dFBS	NP_001018077.1	SERBP1	18|17	35	17.5	2	0|0|0|0	1	1	175	0
H3_ACLYko_g2_1_dFBS_NaOAc	NP_001153575.1	ZC3H14	18|17	35	17.5	2	0|0|0|0	1	1	175	0
H2B_ACLYko_g2_1_dFBS	NP_006080.1	SCML2	19|16	35	17.5	2	0|3|0|2	1	1	14	0
H3_ACLYko_g2_1_dFBS	NP_036513.2	ORC3	32|3	35	17.5	2	0|0|0|0	1	1	175	0
H2B_ACLYko_g2_1_dFBS_NaOAc	NP_055082.1	C11orf58	22|13	35	17.5	2	0|0|0|0	1	1	175	0
H3_ACLYko_g2_1_dFBS	NP_055312.2	ZNF638	23|12	35	17.5	2	0|6|0|6	0.95	1	5.83	0
H3_ACLYko_g2_1_dFBS_NaOAc	NP_057510.4	GTSE1	12|23	35	17.5	2	0|0|0|0	1	1	175	0
H2B_ACLYko_g2_1_dFBS_NaOAc	NP_079033.4	EHMT1	9|26	35	17.5	2	0|3|0|0	0.99	1	23.33	0
H2B_ACLYko_g2_1_dFBS	NP_689775.2	CDCA2	23|12	35	17.5	2	0|0|0|0	1	1	175	0
H2B_ACLYko_g2_1_dFBS	NP_853530.2	CUX1	13|22	35	17.5	2	0|0|0|0	1	1	175	0
H3_ACLYko_g2_1_dFBS_NaOAc	NP_001120842.1	CDCA7L	14|20	34	17	2	0|0|0|0	1	1	170	0
H3_ACLYko_g2_1_dFBS_NaOAc	NP_001122318.1	SMARCA4	9|25	34	17	2	0|0|0|2	1	1	34	0
H2B_ACLYko_g2_1_dFBS_NaOAc	NP_001171825.1	PHF8	4|30	34	17	2	0|0|0|0	1	1	170	0
H3_ACLYko_g2_1_dFBS_NaOAc	NP_001316.1	CSTF2	10|24	34	17	2	0|0|0|0	1	1	170	0
H3_ACLYko_g2_1_dFBS_NaOAc	NP_002430.3	MSH3	13|21	34	17	2	0|5|0|2	0.99	1	9.71	0
H2B_ACLYko_g2_1_dFBS_NaOAc	NP_003189.2	ELOA	15|19	34	17	2	0|0|0|0	1	1	170	0
H3_ACLYko_g2_1_dFBS_NaOAc	NP_003277.1	TOP1	20|14	34	17	2	0|0|0|0	1	1	170	0
H3_ACLYko_g2_1_dFBS	NP_004730.2	MTA2	27|7	34	17	2	0|0|0|0	1	1	170	0
H3_ACLYko_g2_1_dFBS_NaOAc	NP_055598.1	ARHGAP11A	11|23	34	17	2	0|0|0|0	1	1	170	0
H2B_ACLYko_g2_1_dFBS	NP_060707.2	CCAR1	12|22	34	17	2	0|5|0|4	0.98	1	7.56	0
H3_ACLYko_g2_1_dFBS_NaOAc	NP_115814.1	L3MBTL3	13|21	34	17	2	0|0|0|0	1	1	170	0
H3_ACLYko_g2_1_dFBS_NaOAc	NP_116114.1	BUD13	17|17	34	17	2	0|0|0|0	1	1	170	0
H2B_ACLYko_g2_1_dFBS_NaOAc	NP_872620.1	GPATCH4	24|10	34	17	2	0|0|0|0	1	1	170	0
H3_ACLYko_g2_1_dFBS_NaOAc	NP_001018077.1	SERBP1	15|18	33	16.5	2	0|0|0|0	1	1	165	0
H3_ACLYko_g2_1_dFBS	NP_001092108.1	RNF169	24|9	33	16.5	2	0|0|0|0	1	1	165	0
H2B_ACLYko_g2_1_dFBS	NP_002895.3	NELFE	13|20	33	16.5	2	0|0|0|0	1	1	165	0
H2B_ACLYko_g2_1_dFBS_NaOAc	NP_004238.3	EFTUD2	10|23	33	16.5	2	0|0|0|4	0.99	1	16.5	0
H3_ACLYko_g2_1_dFBS	NP_004450.3	BPTF	13|20	33	16.5	2	0|0|0|0	1	1	165	0
H3_ACLYko_g2_1_dFBS_NaOAc	NP_006181.1	ORC2	18|15	33	16.5	2	0|0|0|0	1	1	165	0
H3_ACLYko_g2_1_dFBS_NaOAc	NP_057279.2	KIF20B	10|23	33	16.5	2	0|0|0|0	1	1	165	0
H3_ACLYko_g2_1_dFBS_NaOAc	NP_058633.2	POLA1	12|21	33	16.5	2	0|0|0|0	1	1	165	0
H3_ACLYko_g2_1_dFBS	NP_060130.3	GATAD2A	18|15	33	16.5	2	0|0|0|0	1	1	165	0
H2B_ACLYko_g2_1_dFBS_NaOAc	NP_060988.3	MCM10	8|25	33	16.5	2	0|0|0|0	1	1	165	0
H3_ACLYko_g2_1_dFBS_NaOAc	NP_061155.2	ANLN	11|22	33	16.5	2	0|0|0|0	1	1	165	0
H3_ACLYko_g2_1_dFBS_NaOAc	NP_064520.2	WRNIP1	14|19	33	16.5	2	0|0|0|0	1	1	165	0
H3_ACLYko_g2_1_dFBS_NaOAc	NP_065795.1	MTA3	12|21	33	16.5	2	0|0|0|0	1	1	165	0
H2B_ACLYko_g2_1_dFBS_NaOAc	NP_065883.1	ZNF687	11|22	33	16.5	2	0|0|0|0	1	1	165	0
H3_ACLYko_g2_1_dFBS	NP_079033.4	EHMT1	24|9	33	16.5	2	0|3|0|0	0.99	1	22	0
H3_ACLYko_g2_1_dFBS	NP_612114.1	ATRX	26|7	33	16.5	2	0|0|0|0	1	1	165	0
H3_ACLYko_g2_1_dFBS_NaOAc	NP_001120700.1	CBX1	8|24	32	16	2	0|0|0|0	1	1	160	0
H2B_ACLYko_g2_1_dFBS_NaOAc	NP_002884.1	RBBP7	12|20	32	16	2	0|0|0|0	1	1	160	0
H2B_ACLYko_g2_1_dFBS	NP_003843.3	TRIM24	9|23	32	16	2	0|0|0|0	1	1	160	0
H2B_ACLYko_g2_1_dFBS_NaOAc	NP_009231.2	BRCA1	7|25	32	16	2	0|0|0|0	1	1	160	0
H3_ACLYko_g2_1_dFBS_NaOAc	NP_115820.2	SLX4	10|22	32	16	2	0|0|0|0	1	1	160	0
H2B_ACLYko_g2_1_dFBS_NaOAc	NP_116114.1	BUD13	25|7	32	16	2	0|0|0|0	1	1	160	0
H3_ACLYko_g2_1_dFBS_NaOAc	NP_148980.2	TRIM33	12|20	32	16	2	0|0|0|0	1	1	160	0
H3_ACLYko_g2_1_dFBS_NaOAc	NP_444251.1	ZFP91	14|18	32	16	2	0|0|0|0	1	1	160	0
H2B_ACLYko_g2_1_dFBS_NaOAc	NP_690852.1	LRWD1	21|11	32	16	2	0|0|0|2	1	1	32	0
H2B_ACLYko_g2_1_dFBS_NaOAc	NP_001120700.1	CBX1	26|5	31	15.5	2	0|0|0|0	1	1	155	0
H2B_ACLYko_g2_1_dFBS	NP_001124295.1	DNMT1	16|15	31	15.5	2	0|0|0|0	1	1	155	0
H2B_ACLYko_g2_1_dFBS	NP_001171134.1	RIF1	11|20	31	15.5	2	0|2|0|0	1	1	31	0
H3_ACLYko_g2_1_dFBS	NP_001171825.1	PHF8	19|12	31	15.5	2	0|0|0|0	1	1	155	0
H3_ACLYko_g2_1_dFBS	NP_001243804.1	CDCA8	18|13	31	15.5	2	0|0|0|0	1	1	155	0
H3_ACLYko_g2_1_dFBS_NaOAc	NP_001244.1	CDC5L	11|20	31	15.5	2	0|0|0|0	1	1	155	0
H3_ACLYko_g2_1_dFBS_NaOAc	NP_001245200.1	MLH1	14|17	31	15.5	2	0|4|0|0	1	1	15.5	0
H3_ACLYko_g2_1_dFBS_NaOAc	NP_001542.1	IGBP1	15|16	31	15.5	2	0|0|0|0	1	1	155	0
H2B_ACLYko_g2_1_dFBS	NP_002087.2	GTF2F1	10|21	31	15.5	2	0|0|0|0	1	1	155	0
H3_ACLYko_g2_1_dFBS_NaOAc	NP_002904.3	RFC1	7|24	31	15.5	2	0|3|0|0	0.99	1	20.67	0
H2B_ACLYko_g2_1_dFBS	NP_004689.1	PRPF3	15|16	31	15.5	2	0|0|0|0	1	1	155	0
H2B_ACLYko_g2_1_dFBS_NaOAc	NP_004690.1	FAM50A	22|9	31	15.5	2	0|0|0|0	1	1	155	0
H3_ACLYko_g2_1_dFBS_NaOAc	NP_005383.3	PHF2	9|22	31	15.5	2	0|0|0|0	1	1	155	0
H3_ACLYko_g2_1_dFBS	NP_054722.2	DHX38	27|4	31	15.5	2	0|0|0|0	1	1	155	0
H3_ACLYko_g2_1_dFBS_NaOAc	NP_055836.1	ZNF292	18|13	31	15.5	2	0|0|0|0	1	1	155	0
H3_ACLYko_g2_1_dFBS_NaOAc	NP_055860.1	WAPL	16|15	31	15.5	2	0|0|0|0	1	1	155	0
H3_ACLYko_g2_1_dFBS	NP_116559.1	RECQL	25|6	31	15.5	2	0|0|0|0	1	1	155	0
H3_ACLYko_g2_1_dFBS	NP_665739.3	POGZ	27|4	31	15.5	2	0|3|0|0	0.95	1	20.67	0
H2B_ACLYko_g2_1_dFBS_NaOAc	NP_001158286.1	ACIN1	22|8	30	15	2	0|0|0|0	1	1	150	0
H3_ACLYko_g2_1_dFBS_NaOAc	NP_001230075.1	NVL	17|13	30	15	2	0|0|0|0	1	1	150	0
H2B_ACLYko_g2_1_dFBS_NaOAc	NP_006181.1	ORC2	17|13	30	15	2	0|0|0|0	1	1	150	0
H2B_ACLYko_g2_1_dFBS_NaOAc	NP_006457.2	POLR3F	15|15	30	15	2	0|0|0|0	1	1	150	0
H3_ACLYko_g2_1_dFBS	NP_006700.3	EHMT2	21|9	30	15	2	0|0|0|0	1	1	150	0
H2B_ACLYko_g2_1_dFBS_NaOAc	NP_009207.2	CBX3	22|8	30	15	2	0|0|0|3	0.99	1	20	0
H3_ACLYko_g2_1_dFBS_NaOAc	NP_055643.1	TOX4	10|20	30	15	2	0|0|0|0	1	1	150	0
H3_ACLYko_g2_1_dFBS_NaOAc	NP_056513.2	GPKOW	16|14	30	15	2	0|0|0|0	1	1	150	0
H3_ACLYko_g2_1_dFBS	NP_057688.2	KDM3B	24|6	30	15	2	0|0|0|0	1	1	150	0
H3_ACLYko_g2_1_dFBS	NP_062552.2	MEPCE	5|25	30	15	2	0|0|0|0	1	1	150	0
H3_ACLYko_g2_1_dFBS	NP_075447.1	NSD3	26|4	30	15	2	0|0|0|0	1	1	150	0
H2B_ACLYko_g2_1_dFBS_NaOAc	NP_076418.3	ZBTB10	12|18	30	15	2	0|0|0|0	1	1	150	0
H2B_ACLYko_g2_1_dFBS	NP_115958.2	GLYR1	19|11	30	15	2	0|0|0|0	1	1	150	0
H2B_ACLYko_g2_1_dFBS_NaOAc	NP_149073.1	SARNP	11|19	30	15	2	0|0|0|0	1	1	150	0
H3_ACLYko_g2_1_dFBS_NaOAc	NP_705931.1	NUP50	19|11	30	15	2	0|4|0|2	0.99	1	10	0
H3_ACLYko_g2_1_dFBS	NP_001511.2	GTF3C1	24|5	29	14.5	2	0|0|0|0	1	1	145	0
H3_ACLYko_g2_1_dFBS_NaOAc	NP_002895.3	NELFE	11|18	29	14.5	2	0|0|0|0	1	1	145	0
H3_ACLYko_g2_1_dFBS	NP_004710.2	SCAF11	20|9	29	14.5	2	0|0|0|0	1	1	145	0
H2B_ACLYko_g2_1_dFBS	NP_006700.3	EHMT2	12|17	29	14.5	2	0|0|0|0	1	1	145	0
H3_ACLYko_g2_1_dFBS	NP_055412.2	DNTTIP2	27|2	29	14.5	2	0|0|0|0	0.99	1	145	0
H2B_ACLYko_g2_1_dFBS_NaOAc	NP_055844.2	POP1	15|14	29	14.5	2	0|0|0|0	1	1	145	0
H3_ACLYko_g2_1_dFBS	NP_060102.1	CDKN2AIP	7|22	29	14.5	2	0|3|0|2	0.98	1	11.6	0
H3_ACLYko_g2_1_dFBS_NaOAc	NP_065090.1	PCNP	10|19	29	14.5	2	0|0|0|3	1	1	19.33	0
H3_ACLYko_g2_1_dFBS_NaOAc	NP_065883.1	ZNF687	12|17	29	14.5	2	0|0|0|0	1	1	145	0
H3_ACLYko_g2_1_dFBS_NaOAc	NP_068765.3	BCORL1	14|15	29	14.5	2	0|0|0|0	1	1	145	0
H3_ACLYko_g2_1_dFBS	NP_490597.1	BRD4	25|4	29	14.5	2	0|0|0|0	1	1	145	0
H3_ACLYko_g2_1_dFBS	NP_001005271.2	CHD3	23|5	28	14	2	0|0|0|0	1	1	140	0
H3_ACLYko_g2_1_dFBS_NaOAc	NP_001070908.1	BCLAF1	13|15	28	14	2	0|3|0|0	1	1	18.67	0
H3_ACLYko_g2_1_dFBS_NaOAc	NP_001123892.1	SMARCC2	6|22	28	14	2	0|0|0|2	0.99	1	28	0
H3_ACLYko_g2_1_dFBS_NaOAc	NP_001135766.1	SPART	17|11	28	14	2	0|0|0|0	1	1	140	0
H3_ACLYko_g2_1_dFBS_NaOAc	NP_001161816.1	RREB1	15|13	28	14	2	0|0|0|0	1	1	140	0
H2B_ACLYko_g2_1_dFBS	NP_001243804.1	CDCA8	14|14	28	14	2	0|0|0|0	1	1	140	0
H2B_ACLYko_g2_1_dFBS_NaOAc	NP_002568.2	PAK2	14|14	28	14	2	0|0|0|0	1	1	140	0
H2B_ACLYko_g2_1_dFBS_NaOAc	NP_002705.2	PPP1R10	14|14	28	14	2	0|0|0|0	1	1	140	0
H3_ACLYko_g2_1_dFBS	NP_002895.3	NELFE	16|12	28	14	2	0|0|0|0	1	1	140	0
H2B_ACLYko_g2_1_dFBS	NP_002958.2	SAFB	23|5	28	14	2	0|0|0|0	1	1	140	0
H2B_ACLYko_g2_1_dFBS	NP_003081.2	SNRPA1	14|14	28	14	2	0|0|0|0	1	1	140	0
H2B_ACLYko_g2_1_dFBS_NaOAc	NP_004810.2	SYMPK	11|17	28	14	2	0|0|0|0	1	1	140	0
H2B_ACLYko_g2_1_dFBS	NP_005667.2	RBM10	16|12	28	14	2	0|0|0|0	1	1	140	0
H2B_ACLYko_g2_1_dFBS_NaOAc	NP_038476.2	BAZ1A	7|21	28	14	2	0|3|0|0	0.99	1	18.67	0
H3_ACLYko_g2_1_dFBS_NaOAc	NP_055100.2	EXOSC2	9|19	28	14	2	0|0|0|0	1	1	140	0
H3_ACLYko_g2_1_dFBS_NaOAc	NP_055238.1	AFF4	10|18	28	14	2	0|0|0|0	1	1	140	0
H3_ACLYko_g2_1_dFBS	NP_055816.2	SPEN	24|4	28	14	2	0|0|0|0	1	1	140	0
H3_ACLYko_g2_1_dFBS	NP_055844.2	POP1	23|5	28	14	2	0|0|0|0	1	1	140	0
H3_ACLYko_g2_1_dFBS_NaOAc	NP_056018.2	RPRD2	8|20	28	14	2	0|0|0|0	1	1	140	0
H3_ACLYko_g2_1_dFBS_NaOAc	NP_056986.2	UBR5	15|13	28	14	2	0|0|0|0	1	1	140	0
H3_ACLYko_g2_1_dFBS_NaOAc	NP_060090.2	ILF3	21|7	28	14	2	0|2|2|2	0.99	1	9.33	0
H3_ACLYko_g2_1_dFBS_NaOAc	NP_060362.3	PRPF40A	12|16	28	14	2	0|7|0|4	0.95	0.98	5.09	0
H2B_ACLYko_g2_1_dFBS_NaOAc	NP_060495.2	GPATCH1	15|13	28	14	2	0|0|0|0	1	1	140	0
H2B_ACLYko_g2_1_dFBS	NP_060988.3	MCM10	9|19	28	14	2	0|0|0|0	1	1	140	0
H3_ACLYko_g2_1_dFBS	NP_060988.3	MCM10	14|14	28	14	2	0|0|0|0	1	1	140	0
H2B_ACLYko_g2_1_dFBS	NP_065764.1	ZNF512B	11|17	28	14	2	0|0|0|0	1	1	140	0
H2B_ACLYko_g2_1_dFBS	NP_065971.2	CHD8	5|23	28	14	2	0|0|0|2	0.99	1	28	0
H3_ACLYko_g2_1_dFBS	NP_068765.3	BCORL1	21|7	28	14	2	0|0|0|0	1	1	140	0
H2B_ACLYko_g2_1_dFBS_NaOAc	NP_078805.3	CDC73	19|9	28	14	2	0|0|0|0	1	1	140	0
H3_ACLYko_g2_1_dFBS_NaOAc	NP_116559.1	RECQL	22|6	28	14	2	0|0|0|0	1	1	140	0
H2B_ACLYko_g2_1_dFBS_NaOAc	NP_689821.3	SDE2	5|23	28	14	2	0|0|0|0	1	1	140	0
H3_ACLYko_g2_1_dFBS_NaOAc	NP_001036004.1	MAZ	10|17	27	13.5	2	0|0|0|0	1	1	135	0
H3_ACLYko_g2_1_dFBS	NP_001124295.1	DNMT1	22|5	27	13.5	2	0|0|0|0	1	1	135	0
H3_ACLYko_g2_1_dFBS	NP_002254.2	KIFC1	20|7	27	13.5	2	0|0|0|0	1	1	135	0
H2B_ACLYko_g2_1_dFBS_NaOAc	NP_003579.3	CUL4B	13|14	27	13.5	2	0|0|0|0	1	1	135	0
H2B_ACLYko_g2_1_dFBS_NaOAc	NP_004119.1	GTF2F2	20|7	27	13.5	2	0|0|0|0	1	1	135	0
H3_ACLYko_g2_1_dFBS_NaOAc	NP_004485.1	HDGF	10|17	27	13.5	2	0|0|0|0	1	1	135	0
H2B_ACLYko_g2_1_dFBS	NP_004710.2	SCAF11	9|18	27	13.5	2	0|0|0|0	1	1	135	0
H3_ACLYko_g2_1_dFBS	NP_005110.2	THRAP3	19|8	27	13.5	2	0|0|0|0	1	1	135	0
H2B_ACLYko_g2_1_dFBS_NaOAc	NP_005860.2	CWC27	18|9	27	13.5	2	0|0|0|0	1	1	135	0
H3_ACLYko_g2_1_dFBS_NaOAc	NP_006315.1	CFDP1	12|15	27	13.5	2	0|0|0|0	1	1	135	0
H3_ACLYko_g2_1_dFBS_NaOAc	NP_055160.2	ZNF318	15|12	27	13.5	2	0|0|0|0	1	1	135	0
H3_ACLYko_g2_1_dFBS_NaOAc	NP_055847.1	PDS5B	18|9	27	13.5	2	0|0|0|4	0.99	1	13.5	0
H3_ACLYko_g2_1_dFBS_NaOAc	NP_056050.1	CSTF2T	7|20	27	13.5	2	0|0|0|0	1	1	135	0
H3_ACLYko_g2_1_dFBS_NaOAc	NP_057705.3	PHF21A	10|17	27	13.5	2	0|0|0|0	1	1	135	0
H2B_ACLYko_g2_1_dFBS_NaOAc	NP_060504.1	WDR70	17|10	27	13.5	2	0|0|0|0	1	1	135	0
H3_ACLYko_g2_1_dFBS_NaOAc	NP_060624.1	ASF1B	20|7	27	13.5	2	0|0|0|0	1	1	135	0
H3_ACLYko_g2_1_dFBS_NaOAc	NP_061910.1	EXOSC4	6|21	27	13.5	2	0|0|0|0	1	1	135	0
H3_ACLYko_g2_1_dFBS_NaOAc	NP_064620.2	BBX	6|21	27	13.5	2	0|0|0|0	1	1	135	0
H3_ACLYko_g2_1_dFBS_NaOAc	NP_071384.1	CXorf56	15|12	27	13.5	2	0|0|0|0	1	1	135	0
H2B_ACLYko_g2_1_dFBS_NaOAc	NP_075388.2	RSRC2	12|15	27	13.5	2	0|0|0|0	1	1	135	0
H3_ACLYko_g2_1_dFBS_NaOAc	NP_110395.1	ILKAP	13|14	27	13.5	2	2|0|0|0	1	1	27	0
H3_ACLYko_g2_1_dFBS_NaOAc	NP_115597.3	CHD6	16|11	27	13.5	2	0|0|0|0	1	1	135	0
H3_ACLYko_g2_1_dFBS	NP_444251.1	ZFP91	14|13	27	13.5	2	0|0|0|0	1	1	135	0
H3_ACLYko_g2_1_dFBS	NP_542399.1	CDCA5	19|8	27	13.5	2	0|0|0|0	1	1	135	0
H3_ACLYko_g2_1_dFBS	NP_000048.1	BLM	15|11	26	13	2	0|2|0|0	1	1	26	0
H2B_ACLYko_g2_1_dFBS_NaOAc	NP_001124295.1	DNMT1	9|17	26	13	2	0|0|0|0	1	1	130	0
H3_ACLYko_g2_1_dFBS	NP_001161086.1	LEMD3	19|7	26	13	2	0|0|0|0	1	1	130	0
H2B_ACLYko_g2_1_dFBS	NP_001251503.1	KIF18B	8|18	26	13	2	0|5|0|4	0.92	1	5.78	0
H3_ACLYko_g2_1_dFBS_NaOAc	NP_002254.2	KIFC1	15|11	26	13	2	0|0|0|0	1	1	130	0
H3_ACLYko_g2_1_dFBS	NP_002430.3	MSH3	20|6	26	13	2	0|5|0|2	0.9	1	7.43	0
H3_ACLYko_g2_1_dFBS	NP_004690.1	FAM50A	22|4	26	13	2	0|0|0|0	1	1	130	0
H2B_ACLYko_g2_1_dFBS_NaOAc	NP_004730.2	MTA2	13|13	26	13	2	0|0|0|0	1	1	130	0
H2B_ACLYko_g2_1_dFBS	NP_004810.2	SYMPK	9|17	26	13	2	0|0|0|0	1	1	130	0
H3_ACLYko_g2_1_dFBS_NaOAc	NP_006697.2	TCERG1	10|16	26	13	2	0|6|0|3	0.96	0.99	5.78	0
H2B_ACLYko_g2_1_dFBS_NaOAc	NP_006700.3	EHMT2	7|19	26	13	2	0|0|0|0	1	1	130	0
H2B_ACLYko_g2_1_dFBS	NP_036565.2	SF3B1	17|9	26	13	2	0|2|0|3	1	1	10.4	0
H3_ACLYko_g2_1_dFBS_NaOAc	NP_055458.1	ZNF516	5|21	26	13	2	0|0|0|0	1	1	130	0
H2B_ACLYko_g2_1_dFBS	NP_055521.1	SART3	5|21	26	13	2	0|0|0|0	1	1	130	0
H2B_ACLYko_g2_1_dFBS_NaOAc	NP_055642.3	ZC3H11A	4|22	26	13	2	0|0|0|0	1	1	130	0
H3_ACLYko_g2_1_dFBS_NaOAc	NP_056269.1	LARP7	12|14	26	13	2	0|0|0|0	1	1	130	0
H3_ACLYko_g2_1_dFBS_NaOAc	NP_060568.3	ECT2	12|14	26	13	2	0|0|0|0	1	1	130	0
H2B_ACLYko_g2_1_dFBS	NP_065090.1	PCNP	13|13	26	13	2	0|0|0|3	1	1	17.33	0
H3_ACLYko_g2_1_dFBS_NaOAc	NP_066575.2	ZNF8	9|17	26	13	2	0|0|0|0	1	1	130	0
H3_ACLYko_g2_1_dFBS	NP_078805.3	CDC73	19|7	26	13	2	0|0|0|0	1	1	130	0
H3_ACLYko_g2_1_dFBS_NaOAc	NP_078811.3	CORO7	14|12	26	13	2	0|0|0|0	1	1	130	0
H3_ACLYko_g2_1_dFBS_NaOAc	NP_079222.1	PSME3IP1	15|11	26	13	2	0|0|0|0	1	1	130	0
H3_ACLYko_g2_1_dFBS_NaOAc	NP_116020.1	HDGFL2	12|14	26	13	2	0|0|0|0	1	1	130	0
H3_ACLYko_g2_1_dFBS_NaOAc	NP_116233.2	MASTL	17|9	26	13	2	0|0|0|0	1	1	130	0
H3_ACLYko_g2_1_dFBS_NaOAc	NP_858058.1	OGT	12|14	26	13	2	0|3|0|0	1	1	17.33	0
H2B_ACLYko_g2_1_dFBS	NP_872620.1	GPATCH4	19|7	26	13	2	0|0|0|0	1	1	130	0
H3_ACLYko_g2_1_dFBS_NaOAc	NP_973728.1	ELF2	11|15	26	13	2	0|0|0|0	1	1	130	0
H2B_ACLYko_g2_1_dFBS_NaOAc	NP_000170.1	MSH6	12|13	25	12.5	2	0|6|2|6	0.89	0.92	3.57	0
H3_ACLYko_g2_1_dFBS_NaOAc	NP_001005366.1	KDM2B	11|14	25	12.5	2	0|4|0|3	0.99	1	7.14	0
H3_ACLYko_g2_1_dFBS_NaOAc	NP_001091872.1	ZBTB21	15|10	25	12.5	2	0|0|0|0	1	1	125	0
H3_ACLYko_g2_1_dFBS_NaOAc	NP_001129676.1	RCC2	13|12	25	12.5	2	0|0|0|0	1	1	125	0
H3_ACLYko_g2_1_dFBS_NaOAc	NP_001139526.1	SNCA	12|13	25	12.5	2	0|0|0|0	1	1	125	0
H2B_ACLYko_g2_1_dFBS_NaOAc	NP_001251503.1	KIF18B	13|12	25	12.5	2	0|5|0|4	0.97	0.98	5.56	0
H3_ACLYko_g2_1_dFBS_NaOAc	NP_002085.2	GSPT1	15|10	25	12.5	2	0|0|0|0	1	1	125	0
H3_ACLYko_g2_1_dFBS	NP_002568.2	PAK2	23|2	25	12.5	2	0|0|0|0	0.99	1	125	0
H3_ACLYko_g2_1_dFBS_NaOAc	NP_006006.3	ARID1A	6|19	25	12.5	2	0|0|0|0	1	1	125	0
H3_ACLYko_g2_1_dFBS_NaOAc	NP_006704.3	SUB1	15|10	25	12.5	2	0|0|0|0	1	1	125	0
H3_ACLYko_g2_1_dFBS_NaOAc	NP_037414.3	UHRF1	14|11	25	12.5	2	0|0|0|0	1	1	125	0
H2B_ACLYko_g2_1_dFBS	NP_038476.2	BAZ1A	11|14	25	12.5	2	0|3|0|0	1	1	16.67	0
H3_ACLYko_g2_1_dFBS_NaOAc	NP_055696.3	DCLRE1A	12|13	25	12.5	2	0|0|0|0	1	1	125	0
H2B_ACLYko_g2_1_dFBS_NaOAc	NP_055860.1	WAPL	14|11	25	12.5	2	0|0|0|0	1	1	125	0
H3_ACLYko_g2_1_dFBS_NaOAc	NP_056039.2	TASOR	8|17	25	12.5	2	0|0|0|0	1	1	125	0
H3_ACLYko_g2_1_dFBS_NaOAc	NP_057458.4	ARID4B	13|12	25	12.5	2	0|0|0|0	1	1	125	0
H2B_ACLYko_g2_1_dFBS	NP_060130.3	GATAD2A	8|17	25	12.5	2	0|0|0|0	1	1	125	0
H2B_ACLYko_g2_1_dFBS_NaOAc	NP_060758.2	PHF10	15|10	25	12.5	2	0|0|0|0	1	1	125	0
H2B_ACLYko_g2_1_dFBS	NP_078805.3	CDC73	13|12	25	12.5	2	0|0|0|0	1	1	125	0
H3_ACLYko_g2_1_dFBS_NaOAc	NP_078905.2	CENPU	9|16	25	12.5	2	0|0|0|0	1	1	125	0
H3_ACLYko_g2_1_dFBS_NaOAc	NP_149073.1	SARNP	6|19	25	12.5	2	0|0|0|0	1	1	125	0
H2B_ACLYko_g2_1_dFBS	NP_619541.1	H2AZ2	20|5	25	12.5	2	0|0|0|0	1	1	125	0
H3_ACLYko_g2_1_dFBS_NaOAc	NP_653333.1	HNRNPUL1	6|19	25	12.5	2	0|0|0|0	1	1	125	0
H3_ACLYko_g2_1_dFBS_NaOAc	NP_000440.1	RFX5	5|19	24	12	2	0|0|0|0	1	1	120	0
H3_ACLYko_g2_1_dFBS_NaOAc	NP_001036068.1	KDM5A	12|12	24	12	2	0|0|0|0	1	1	120	0
H2B_ACLYko_g2_1_dFBS_NaOAc	NP_001092108.1	RNF169	9|15	24	12	2	0|0|0|0	1	1	120	0
H3_ACLYko_g2_1_dFBS_NaOAc	NP_001127836.1	MAP4	10|14	24	12	2	0|2|0|3	1	1	9.6	0
H3_ACLYko_g2_1_dFBS_NaOAc	NP_001129206.1	ZNF384	20|4	24	12	2	0|0|0|0	1	1	120	0
H3_ACLYko_g2_1_dFBS	NP_001161816.1	RREB1	16|8	24	12	2	0|0|0|0	1	1	120	0
H2B_ACLYko_g2_1_dFBS_NaOAc	NP_001171134.1	RIF1	6|18	24	12	2	0|2|0|0	0.99	1	24	0
H2B_ACLYko_g2_1_dFBS	NP_001316.1	CSTF2	5|19	24	12	2	0|0|0|0	1	1	120	0
H3_ACLYko_g2_1_dFBS	NP_002936.1	RPA1	22|2	24	12	2	0|0|0|0	0.99	1	120	0
H3_ACLYko_g2_1_dFBS_NaOAc	NP_002936.1	RPA1	16|8	24	12	2	0|0|0|0	1	1	120	0
H2B_ACLYko_g2_1_dFBS_NaOAc	NP_004710.2	SCAF11	8|16	24	12	2	0|0|0|0	1	1	120	0
H2B_ACLYko_g2_1_dFBS	NP_005180.1	CBX2	6|18	24	12	2	0|0|0|0	1	1	120	0
H3_ACLYko_g2_1_dFBS_NaOAc	NP_005215.1	ARID3A	9|15	24	12	2	0|0|0|0	1	1	120	0
H3_ACLYko_g2_1_dFBS	NP_005667.2	RBM10	20|4	24	12	2	0|0|0|0	1	1	120	0
H3_ACLYko_g2_1_dFBS_NaOAc	NP_005860.2	CWC27	13|11	24	12	2	0|0|0|0	1	1	120	0
H2B_ACLYko_g2_1_dFBS_NaOAc	NP_006436.3	PRPF8	11|13	24	12	2	0|6|0|0	0.97	0.98	8	0
H2B_ACLYko_g2_1_dFBS	NP_009231.2	BRCA1	8|16	24	12	2	0|0|0|0	1	1	120	0
H2B_ACLYko_g2_1_dFBS_NaOAc	NP_036513.2	ORC3	19|5	24	12	2	0|0|0|0	1	1	120	0
H2B_ACLYko_g2_1_dFBS_NaOAc	NP_054722.2	DHX38	15|9	24	12	2	0|0|0|0	1	1	120	0
H3_ACLYko_g2_1_dFBS_NaOAc	NP_055082.1	C11orf58	6|18	24	12	2	0|0|0|0	1	1	120	0
H3_ACLYko_g2_1_dFBS	NP_055642.3	ZC3H11A	17|7	24	12	2	0|0|0|0	1	1	120	0
H3_ACLYko_g2_1_dFBS_NaOAc	NP_055756.1	MORC2	14|10	24	12	2	0|0|0|0	1	1	120	0
H3_ACLYko_g2_1_dFBS_NaOAc	NP_055816.2	SPEN	21|3	24	12	2	0|0|0|0	1	1	120	0
H3_ACLYko_g2_1_dFBS_NaOAc	NP_060102.1	CDKN2AIP	9|15	24	12	2	0|3|0|2	1	1	9.6	0
H3_ACLYko_g2_1_dFBS_NaOAc	NP_060653.3	SBNO1	10|14	24	12	2	0|0|0|0	1	1	120	0
H3_ACLYko_g2_1_dFBS_NaOAc	NP_060758.2	PHF10	9|15	24	12	2	0|0|0|0	1	1	120	0
H3_ACLYko_g2_1_dFBS	NP_064550.3	RAD18	18|6	24	12	2	0|0|0|0	1	1	120	0
H2B_ACLYko_g2_1_dFBS_NaOAc	NP_065118.2	REXO4	18|6	24	12	2	0|0|0|0	1	1	120	0
H3_ACLYko_g2_1_dFBS_NaOAc	NP_065700.1	CBX8	5|19	24	12	2	0|0|0|0	1	1	120	0
H3_ACLYko_g2_1_dFBS_NaOAc	NP_077295.1	C1orf35	9|15	24	12	2	0|0|0|0	1	1	120	0
H3_ACLYko_g2_1_dFBS	NP_116114.1	BUD13	16|8	24	12	2	0|0|0|0	1	1	120	0
H2B_ACLYko_g2_1_dFBS_NaOAc	NP_665739.3	POGZ	10|14	24	12	2	0|3|0|0	1	1	16	0
H3_ACLYko_g2_1_dFBS_NaOAc	NP_787080.2	CCDC71L	7|17	24	12	2	0|0|0|0	1	1	120	0
H3_ACLYko_g2_1_dFBS_NaOAc	NP_001036783.1	MIDEAS	6|17	23	11.5	2	0|0|0|0	1	1	115	0
H3_ACLYko_g2_1_dFBS	NP_001121615.1	PMS1	21|2	23	11.5	2	0|0|0|0	0.99	1	115	0
H3_ACLYko_g2_1_dFBS	NP_001122318.1	SMARCA4	11|12	23	11.5	2	0|0|0|2	1	1	23	0
H2B_ACLYko_g2_1_dFBS_NaOAc	NP_001129206.1	ZNF384	20|3	23	11.5	2	0|0|0|0	1	1	115	0
H3_ACLYko_g2_1_dFBS_NaOAc	NP_001138829.1	SIN3A	4|19	23	11.5	2	0|0|0|0	1	1	115	0
H2B_ACLYko_g2_1_dFBS	NP_001158286.1	ACIN1	12|11	23	11.5	2	0|0|0|0	1	1	115	0
H3_ACLYko_g2_1_dFBS_NaOAc	NP_001171671.1	ZBTB33	10|13	23	11.5	2	0|2|0|2	1	1	11.5	0
H3_ACLYko_g2_1_dFBS_NaOAc	NP_001247.3	CDC27	13|10	23	11.5	2	0|0|0|0	1	1	115	0
H3_ACLYko_g2_1_dFBS_NaOAc	NP_001257889.1	NOSIP	14|9	23	11.5	2	0|0|0|0	1	1	115	0
H2B_ACLYko_g2_1_dFBS_NaOAc	NP_004485.1	HDGF	13|10	23	11.5	2	0|0|0|0	1	1	115	0
H3_ACLYko_g2_1_dFBS_NaOAc	NP_004506.2	ILF2	15|8	23	11.5	2	0|0|3|0	0.99	1	15.33	0
H2B_ACLYko_g2_1_dFBS	NP_004680.2	MTA1	5|18	23	11.5	2	0|0|0|0	1	1	115	0
H3_ACLYko_g2_1_dFBS	NP_004688.2	PRPF4	17|6	23	11.5	2	0|0|0|0	1	1	115	0
H3_ACLYko_g2_1_dFBS_NaOAc	NP_005232.2	MECOM	8|15	23	11.5	2	0|0|0|0	1	1	115	0
H3_ACLYko_g2_1_dFBS_NaOAc	NP_005780.2	PSME3	18|5	23	11.5	2	0|0|0|0	1	1	115	0
H3_ACLYko_g2_1_dFBS_NaOAc	NP_006338.1	PPIH	12|11	23	11.5	2	0|0|0|0	1	1	115	0
H2B_ACLYko_g2_1_dFBS_NaOAc	NP_006459.3	POLR3C	3|20	23	11.5	2	0|0|0|0	1	1	115	0
H3_ACLYko_g2_1_dFBS_NaOAc	NP_006459.3	POLR3C	10|13	23	11.5	2	0|0|0|0	1	1	115	0
H3_ACLYko_g2_1_dFBS_NaOAc	NP_006591.1	NUDC	9|14	23	11.5	2	0|0|0|0	1	1	115	0
H3_ACLYko_g2_1_dFBS_NaOAc	NP_008896.2	ZNF24	9|14	23	11.5	2	0|3|0|4	0.98	1	6.57	0
H2B_ACLYko_g2_1_dFBS	NP_031398.2	DDX42	12|11	23	11.5	2	0|2|0|0	1	1	23	0
H2B_ACLYko_g2_1_dFBS	NP_036558.3	SF3B3	10|13	23	11.5	2	0|0|3|2	1	1	9.2	0
H2B_ACLYko_g2_1_dFBS	NP_039269.2	LIG3	9|14	23	11.5	2	4|0|5|0	0.94	0.98	5.11	0
H2B_ACLYko_g2_1_dFBS_NaOAc	NP_039269.2	LIG3	11|12	23	11.5	2	4|0|5|0	0.96	0.97	5.11	0
H2B_ACLYko_g2_1_dFBS	NP_055412.2	DNTTIP2	18|5	23	11.5	2	0|0|0|0	1	1	115	0
H3_ACLYko_g2_1_dFBS_NaOAc	NP_055532.1	ZNF536	13|10	23	11.5	2	0|0|0|0	1	1	115	0
H3_ACLYko_g2_1_dFBS_NaOAc	NP_055542.1	KMT2B	3|20	23	11.5	2	0|0|0|0	1	1	115	0
H3_ACLYko_g2_1_dFBS	NP_066298.1	H3C7	14|9	23	11.5	2	0|4|0|2	0.98	1	7.67	0
H2B_ACLYko_g2_1_dFBS	NP_068799.2	ZNF148	12|11	23	11.5	2	0|0|0|0	1	1	115	0
H3_ACLYko_g2_1_dFBS	NP_068799.2	ZNF148	21|2	23	11.5	2	0|0|0|0	0.99	1	115	0
H3_ACLYko_g2_1_dFBS	NP_619541.1	H2AZ2	5|18	23	11.5	2	0|0|0|0	1	1	115	0
H3_ACLYko_g2_1_dFBS	NP_644810.1	WDR36	21|2	23	11.5	2	0|0|0|0	0.99	1	115	0
H3_ACLYko_g2_1_dFBS_NaOAc	NP_653290.2	ZNF420	8|15	23	11.5	2	0|3|0|6	0.91	0.98	5.11	0
H3_ACLYko_g2_1_dFBS	NP_683692.2	BOD1L1	14|9	23	11.5	2	0|0|0|0	1	1	115	0
H3_ACLYko_g2_1_dFBS_NaOAc	NP_690852.1	LRWD1	13|10	23	11.5	2	0|0|0|2	1	1	23	0
H2B_ACLYko_g2_1_dFBS	NP_001106653.1	BRD2	14|8	22	11	2	0|0|0|0	1	1	110	0
H3_ACLYko_g2_1_dFBS	NP_001106849.1	FANCI	19|3	22	11	2	0|0|0|0	1	1	110	0
H2B_ACLYko_g2_1_dFBS_NaOAc	NP_001121615.1	PMS1	16|6	22	11	2	0|0|0|0	1	1	110	0
H3_ACLYko_g2_1_dFBS_NaOAc	NP_001128409.1	FIP1L1	7|15	22	11	2	0|4|0|0	0.97	1	11	0
H3_ACLYko_g2_1_dFBS	NP_001153575.1	ZC3H14	17|5	22	11	2	0|0|0|0	1	1	110	0
H2B_ACLYko_g2_1_dFBS	NP_001171825.1	PHF8	3|19	22	11	2	0|0|0|0	1	1	110	0
H2B_ACLYko_g2_1_dFBS	NP_003461.2	USP7	13|9	22	11	2	0|0|0|0	1	1	110	0
H2B_ACLYko_g2_1_dFBS_NaOAc	NP_004588.1	SNRPD2	12|10	22	11	2	0|0|0|0	1	1	110	0
H3_ACLYko_g2_1_dFBS_NaOAc	NP_004746.2	RPS6KA5	12|10	22	11	2	0|0|0|0	1	1	110	0
H3_ACLYko_g2_1_dFBS_NaOAc	NP_005086.2	ZMYM4	5|17	22	11	2	0|2|0|0	0.99	1	22	0
H3_ACLYko_g2_1_dFBS_NaOAc	NP_006288.2	XRCC1	9|13	22	11	2	0|0|0|0	1	1	110	0
H2B_ACLYko_g2_1_dFBS_NaOAc	NP_006456.1	ARID3B	7|15	22	11	2	0|0|0|0	1	1	110	0
H3_ACLYko_g2_1_dFBS_NaOAc	NP_036219.2	GTF3C5	5|17	22	11	2	0|0|0|0	1	1	110	0
H3_ACLYko_g2_1_dFBS_NaOAc	NP_054828.2	ATAD2	15|7	22	11	2	0|0|0|0	1	1	110	0
H3_ACLYko_g2_1_dFBS_NaOAc	NP_055317.1	PRPF19	10|12	22	11	2	0|0|0|0	1	1	110	0
H2B_ACLYko_g2_1_dFBS	NP_055871.1	RRP1B	12|10	22	11	2	0|0|0|0	1	1	110	0
H2B_ACLYko_g2_1_dFBS_NaOAc	NP_057510.4	GTSE1	6|16	22	11	2	0|0|0|0	1	1	110	0
H2B_ACLYko_g2_1_dFBS	NP_057688.2	KDM3B	6|16	22	11	2	0|0|0|0	1	1	110	0
H3_ACLYko_g2_1_dFBS_NaOAc	NP_057733.2	ESF1	9|13	22	11	2	0|0|0|0	1	1	110	0
H3_ACLYko_g2_1_dFBS	NP_060252.4	TASOR2	16|6	22	11	2	0|0|0|0	1	1	110	0
H3_ACLYko_g2_1_dFBS_NaOAc	NP_060598.3	TSR1	11|11	22	11	2	0|0|0|0	1	1	110	0
H2B_ACLYko_g2_1_dFBS_NaOAc	NP_061029.2	GPALPP1	13|9	22	11	2	0|0|0|0	1	1	110	0
H2B_ACLYko_g2_1_dFBS_NaOAc	NP_064550.3	RAD18	4|18	22	11	2	0|0|0|0	1	1	110	0
H3_ACLYko_g2_1_dFBS	NP_065118.2	REXO4	19|3	22	11	2	0|0|0|0	1	1	110	0
H3_ACLYko_g2_1_dFBS	NP_065883.1	ZNF687	16|6	22	11	2	0|0|0|0	1	1	110	0
H3_ACLYko_g2_1_dFBS	NP_065971.2	CHD8	11|11	22	11	2	0|0|0|2	1	1	22	0
H2B_ACLYko_g2_1_dFBS	NP_079133.3	ATAD5	5|17	22	11	2	0|0|0|0	1	1	110	0
H3_ACLYko_g2_1_dFBS_NaOAc	NP_079404.3	MUS81	8|14	22	11	2	0|0|0|0	1	1	110	0
H2B_ACLYko_g2_1_dFBS_NaOAc	NP_115810.2	ZNF512	13|9	22	11	2	0|5|0|4	0.94	0.98	4.89	0
H3_ACLYko_g2_1_dFBS	NP_115820.2	SLX4	14|8	22	11	2	0|0|0|0	1	1	110	0
H3_ACLYko_g2_1_dFBS	NP_690852.1	LRWD1	18|4	22	11	2	0|0|0|2	0.98	1	22	0
H2B_ACLYko_g2_1_dFBS	NP_817092.1	PPM1G	13|9	22	11	2	0|0|0|0	1	1	110	0
H2B_ACLYko_g2_1_dFBS_NaOAc	NP_001018077.1	SERBP1	15|6	21	10.5	2	0|0|0|0	1	1	105	0
H3_ACLYko_g2_1_dFBS_NaOAc	NP_001091995.1	CKAP2	5|16	21	10.5	2	0|3|0|2	0.93	1	8.4	0
H2B_ACLYko_g2_1_dFBS	NP_001092108.1	RNF169	7|14	21	10.5	2	0|0|0|0	1	1	105	0
H3_ACLYko_g2_1_dFBS_NaOAc	NP_001106178.1	TLK2	9|12	21	10.5	2	0|0|0|0	1	1	105	0
H2B_ACLYko_g2_1_dFBS_NaOAc	NP_001230075.1	NVL	10|11	21	10.5	2	0|0|0|0	1	1	105	0
H2B_ACLYko_g2_1_dFBS_NaOAc	NP_001803.2	CENPC	9|12	21	10.5	2	0|0|0|0	1	1	105	0
H3_ACLYko_g2_1_dFBS_NaOAc	NP_001803.2	CENPC	7|14	21	10.5	2	0|0|0|0	1	1	105	0
H3_ACLYko_g2_1_dFBS	NP_004044.3	BYSL	17|4	21	10.5	2	0|0|0|0	1	1	105	0
H3_ACLYko_g2_1_dFBS_NaOAc	NP_004619.3	XPC	11|10	21	10.5	2	0|0|0|0	1	1	105	0
H3_ACLYko_g2_1_dFBS_NaOAc	NP_005024.2	EXOSC9	6|15	21	10.5	2	0|0|0|0	1	1	105	0
H3_ACLYko_g2_1_dFBS_NaOAc	NP_006017.1	H1-10	6|15	21	10.5	2	0|4|0|3	0.9	1	6	0
H3_ACLYko_g2_1_dFBS	NP_006181.1	ORC2	16|5	21	10.5	2	0|0|0|0	1	1	105	0
H2B_ACLYko_g2_1_dFBS	NP_006653.2	SRCAP	2|19	21	10.5	2	0|0|0|0	0.99	1	105	0
H2B_ACLYko_g2_1_dFBS_NaOAc	NP_006704.3	SUB1	15|6	21	10.5	2	0|0|0|0	1	1	105	0
H2B_ACLYko_g2_1_dFBS	NP_006833.2	SF3B2	10|11	21	10.5	2	0|0|0|0	1	1	105	0
H2B_ACLYko_g2_1_dFBS_NaOAc	NP_006833.2	SF3B2	13|8	21	10.5	2	0|0|0|0	1	1	105	0
H3_ACLYko_g2_1_dFBS_NaOAc	NP_008958.2	TOPBP1	8|13	21	10.5	2	0|0|0|0	1	1	105	0
H2B_ACLYko_g2_1_dFBS_NaOAc	NP_031397.1	BRD3	12|9	21	10.5	2	0|0|0|0	1	1	105	0
H3_ACLYko_g2_1_dFBS	NP_038477.2	BAZ2A	19|2	21	10.5	2	0|0|0|0	0.99	1	105	0
H2B_ACLYko_g2_1_dFBS_NaOAc	NP_055100.2	EXOSC2	5|16	21	10.5	2	0|0|0|0	1	1	105	0
H3_ACLYko_g2_1_dFBS	NP_055860.1	WAPL	15|6	21	10.5	2	0|0|0|0	1	1	105	0
H2B_ACLYko_g2_1_dFBS	NP_055865.1	CMTR1	12|9	21	10.5	2	0|0|2|0	1	1	21	0
H2B_ACLYko_g2_1_dFBS	NP_055953.3	RTF1	9|12	21	10.5	2	0|0|0|0	1	1	105	0
H3_ACLYko_g2_1_dFBS_NaOAc	NP_057427.3	CENPF	8|13	21	10.5	2	0|0|0|0	1	1	105	0
H3_ACLYko_g2_1_dFBS_NaOAc	NP_057591.2	CDK12	11|10	21	10.5	2	0|0|0|0	1	1	105	0
H3_ACLYko_g2_1_dFBS_NaOAc	NP_060547.2	RBM28	12|9	21	10.5	2	0|2|0|0	1	1	21	0
H3_ACLYko_g2_1_dFBS_NaOAc	NP_060591.3	SLF2	5|16	21	10.5	2	0|0|0|0	1	1	105	0
H3_ACLYko_g2_1_dFBS_NaOAc	NP_060783.3	PBRM1	3|18	21	10.5	2	0|0|0|0	1	1	105	0
H2B_ACLYko_g2_1_dFBS_NaOAc	NP_064520.2	WRNIP1	5|16	21	10.5	2	0|0|0|0	1	1	105	0
H2B_ACLYko_g2_1_dFBS	NP_079033.4	EHMT1	6|15	21	10.5	2	0|3|0|0	0.98	1	14	0
H3_ACLYko_g2_1_dFBS	NP_115517.1	NSRP1	15|6	21	10.5	2	0|0|0|0	1	1	105	0
H3_ACLYko_g2_1_dFBS_NaOAc	NP_115612.4	USP48	13|8	21	10.5	2	0|0|0|0	1	1	105	0
H3_ACLYko_g2_1_dFBS_NaOAc	NP_542161.1	RNPS1	9|12	21	10.5	2	0|0|4|0	0.98	0.99	10.5	0
H2B_ACLYko_g2_1_dFBS	NP_620604.2	SMARCA1	8|13	21	10.5	2	0|0|2|3	0.99	1	8.4	0
H2B_ACLYko_g2_1_dFBS	NP_653171.1	JPT2	11|10	21	10.5	2	0|0|0|0	1	1	105	0
H3_ACLYko_g2_1_dFBS	NP_653171.1	JPT2	12|9	21	10.5	2	0|0|0|0	1	1	105	0
H3_ACLYko_g2_1_dFBS_NaOAc	NP_775105.1	SHPRH	10|11	21	10.5	2	0|0|0|0	1	1	105	0
H3_ACLYko_g2_1_dFBS	NP_001008397.1	WDHD1	15|5	20	10	2	0|0|0|0	1	1	100	0
H3_ACLYko_g2_1_dFBS_NaOAc	NP_001106849.1	FANCI	15|5	20	10	2	0|0|0|0	1	1	100	0
H2B_ACLYko_g2_1_dFBS_NaOAc	NP_001129676.1	RCC2	11|9	20	10	2	0|0|0|0	1	1	100	0
H3_ACLYko_g2_1_dFBS_NaOAc	NP_001137307.1	NFRKB	11|9	20	10	2	0|0|0|0	1	1	100	0
H2B_ACLYko_g2_1_dFBS_NaOAc	NP_001153575.1	ZC3H14	10|10	20	10	2	0|0|0|0	1	1	100	0
H2B_ACLYko_g2_1_dFBS	NP_001161816.1	RREB1	5|15	20	10	2	0|0|0|0	1	1	100	0
H2B_ACLYko_g2_1_dFBS_NaOAc	NP_001460.1	XRCC6	14|6	20	10	2	3|3|0|0	0.94	1	6.67	0
H3_ACLYko_g2_1_dFBS_NaOAc	NP_002219.1	JUN	8|12	20	10	2	0|0|0|0	1	1	100	0
H3_ACLYko_g2_1_dFBS_NaOAc	NP_003147.2	STIM1	10|10	20	10	2	0|0|0|0	1	1	100	0
H3_ACLYko_g2_1_dFBS_NaOAc	NP_003359.3	USP1	10|10	20	10	2	0|0|0|0	1	1	100	0
H3_ACLYko_g2_1_dFBS_NaOAc	NP_003463.1	DEK	8|12	20	10	2	0|0|0|0	1	1	100	0
H3_ACLYko_g2_1_dFBS_NaOAc	NP_003578.2	DHX16	10|10	20	10	2	0|0|0|0	1	1	100	0
H2B_ACLYko_g2_1_dFBS_NaOAc	NP_003843.3	TRIM24	10|10	20	10	2	0|0|0|0	1	1	100	0
H3_ACLYko_g2_1_dFBS_NaOAc	NP_004044.3	BYSL	10|10	20	10	2	0|0|0|0	1	1	100	0
H2B_ACLYko_g2_1_dFBS	NP_004732.2	NOLC1	7|13	20	10	2	0|2|0|0	1	1	20	0
H2B_ACLYko_g2_1_dFBS	NP_005110.2	THRAP3	9|11	20	10	2	0|0|0|0	1	1	100	0
H2B_ACLYko_g2_1_dFBS	NP_005383.3	PHF2	5|15	20	10	2	0|0|0|0	1	1	100	0
H2B_ACLYko_g2_1_dFBS	NP_006074.2	IK	9|11	20	10	2	0|0|0|0	1	1	100	0
H2B_ACLYko_g2_1_dFBS_NaOAc	NP_006653.2	SRCAP	4|16	20	10	2	0|0|0|0	1	1	100	0
H3_ACLYko_g2_1_dFBS_NaOAc	NP_006836.2	KIF2C	10|10	20	10	2	3|5|0|4	0.91	0.91	3.33	0
H2B_ACLYko_g2_1_dFBS_NaOAc	NP_036377.1	SNW1	13|7	20	10	2	0|0|0|0	1	1	100	0
H3_ACLYko_g2_1_dFBS	NP_055836.1	ZNF292	18|2	20	10	2	0|0|0|0	0.99	1	100	0
H2B_ACLYko_g2_1_dFBS	NP_055844.2	POP1	10|10	20	10	2	0|0|0|0	1	1	100	0
H2B_ACLYko_g2_1_dFBS	NP_055860.1	WAPL	11|9	20	10	2	0|0|0|0	1	1	100	0
H2B_ACLYko_g2_1_dFBS_NaOAc	NP_055953.3	RTF1	7|13	20	10	2	0|0|0|0	1	1	100	0
H3_ACLYko_g2_1_dFBS_NaOAc	NP_060131.2	ZNF280D	17|3	20	10	2	0|0|0|0	1	1	100	0
H3_ACLYko_g2_1_dFBS_NaOAc	NP_060439.2	IWS1	8|12	20	10	2	0|0|0|0	1	1	100	0
H2B_ACLYko_g2_1_dFBS	NP_065883.1	ZNF687	6|14	20	10	2	0|0|0|0	1	1	100	0
H2B_ACLYko_g2_1_dFBS_NaOAc	NP_071384.1	CXorf56	13|7	20	10	2	0|0|0|0	1	1	100	0
H2B_ACLYko_g2_1_dFBS	NP_075447.1	NSD3	13|7	20	10	2	0|0|0|0	1	1	100	0
H2B_ACLYko_g2_1_dFBS	NP_076418.3	ZBTB10	12|8	20	10	2	0|0|0|0	1	1	100	0
H2B_ACLYko_g2_1_dFBS_NaOAc	NP_077295.1	C1orf35	10|10	20	10	2	0|0|0|0	1	1	100	0
H3_ACLYko_g2_1_dFBS	NP_079133.3	ATAD5	13|7	20	10	2	0|0|0|0	1	1	100	0
H3_ACLYko_g2_1_dFBS	NP_112557.2	CDK13	14|6	20	10	2	0|0|0|0	1	1	100	0
H3_ACLYko_g2_1_dFBS_NaOAc	NP_114432.2	BRIP1	10|10	20	10	2	0|0|0|0	1	1	100	0
H2B_ACLYko_g2_1_dFBS_NaOAc	NP_478126.1	EXOSC6	6|14	20	10	2	0|0|0|0	1	1	100	0
H2B_ACLYko_g2_1_dFBS	NP_490597.1	BRD4	6|14	20	10	2	0|0|0|0	1	1	100	0
H3_ACLYko_g2_1_dFBS	NP_542417.2	PRRC2A	14|6	20	10	2	0|0|0|0	1	1	100	0
H3_ACLYko_g2_1_dFBS_NaOAc	NP_757386.2	SUGP1	9|11	20	10	2	0|0|0|0	1	1	100	0
H3_ACLYko_g2_1_dFBS_NaOAc	NP_958357.1	ZNF644	5|15	20	10	2	0|0|0|0	1	1	100	0
H3_ACLYko_g2_1_dFBS	NP_001070908.1	BCLAF1	13|6	19	9.5	2	0|3|0|0	0.98	1	12.67	0
H2B_ACLYko_g2_1_dFBS	NP_001104262.1	MECP2	15|4	19	9.5	2	0|0|0|0	1	1	95	0
H3_ACLYko_g2_1_dFBS_NaOAc	NP_001157863.1	MTF2	8|11	19	9.5	2	0|0|0|0	1	1	95	0
H3_ACLYko_g2_1_dFBS_NaOAc	NP_001159603.1	EME1	7|12	19	9.5	2	0|0|0|0	1	1	95	0
H3_ACLYko_g2_1_dFBS_NaOAc	NP_001164633.1	ZMYM3	6|13	19	9.5	2	0|0|0|0	1	1	95	0
H2B_ACLYko_g2_1_dFBS	NP_001186226.1	UIMC1	4|15	19	9.5	2	0|0|0|0	1	1	95	0
H3_ACLYko_g2_1_dFBS	NP_001316.1	CSTF2	10|9	19	9.5	2	0|0|0|0	1	1	95	0
H3_ACLYko_g2_1_dFBS	NP_002884.1	RBBP7	12|7	19	9.5	2	0|0|0|0	1	1	95	0
H3_ACLYko_g2_1_dFBS	NP_003189.2	ELOA	12|7	19	9.5	2	0|0|0|0	1	1	95	0
H2B_ACLYko_g2_1_dFBS	NP_003579.3	CUL4B	5|14	19	9.5	2	0|0|0|0	1	1	95	0
H3_ACLYko_g2_1_dFBS_NaOAc	NP_003917.1	MBD3	3|16	19	9.5	2	0|0|0|0	1	1	95	0
H2B_ACLYko_g2_1_dFBS	NP_004238.3	EFTUD2	7|12	19	9.5	2	0|0|0|4	0.97	0.99	9.5	0
H3_ACLYko_g2_1_dFBS	NP_004665.2	ASH2L	3|16	19	9.5	2	0|0|0|0	1	1	95	0
H3_ACLYko_g2_1_dFBS	NP_005180.1	CBX2	11|8	19	9.5	2	0|0|0|0	1	1	95	0
H3_ACLYko_g2_1_dFBS_NaOAc	NP_005180.1	CBX2	8|11	19	9.5	2	0|0|0|0	1	1	95	0
H2B_ACLYko_g2_1_dFBS_NaOAc	NP_005667.2	RBM10	11|8	19	9.5	2	0|0|0|0	1	1	95	0
H3_ACLYko_g2_1_dFBS_NaOAc	NP_005724.1	KIF20A	11|8	19	9.5	2	0|0|0|0	1	1	95	0
H3_ACLYko_g2_1_dFBS_NaOAc	NP_005773.3	ALYREF	9|10	19	9.5	2	0|0|0|0	1	1	95	0
H3_ACLYko_g2_1_dFBS	NP_005868.1	SF3A1	16|3	19	9.5	2	0|0|0|0	1	1	95	0
H3_ACLYko_g2_1_dFBS_NaOAc	NP_005868.1	SF3A1	11|8	19	9.5	2	0|0|0|0	1	1	95	0
H3_ACLYko_g2_1_dFBS	NP_006006.3	ARID1A	12|7	19	9.5	2	0|0|0|0	1	1	95	0
H2B_ACLYko_g2_1_dFBS_NaOAc	NP_006591.1	NUDC	4|15	19	9.5	2	0|0|0|0	1	1	95	0
H3_ACLYko_g2_1_dFBS	NP_031397.1	BRD3	16|3	19	9.5	2	0|0|0|0	1	1	95	0
H3_ACLYko_g2_1_dFBS_NaOAc	NP_036336.2	GTF3C4	12|7	19	9.5	2	0|0|0|0	1	1	95	0
H3_ACLYko_g2_1_dFBS	NP_037414.3	UHRF1	15|4	19	9.5	2	0|0|0|0	1	1	95	0
H3_ACLYko_g2_1_dFBS_NaOAc	NP_037487.2	PKN3	7|12	19	9.5	2	0|2|0|3	0.98	1	7.6	0
H2B_ACLYko_g2_1_dFBS	NP_055082.1	C11orf58	11|8	19	9.5	2	0|0|0|0	1	1	95	0
H3_ACLYko_g2_1_dFBS_NaOAc	NP_055983.1	ZC3H4	9|10	19	9.5	2	0|0|0|0	1	1	95	0
H3_ACLYko_g2_1_dFBS_NaOAc	NP_056386.2	SENP6	6|13	19	9.5	2	0|0|0|0	1	1	95	0
H3_ACLYko_g2_1_dFBS	NP_057279.2	KIF20B	12|7	19	9.5	2	0|0|0|0	1	1	95	0
H3_ACLYko_g2_1_dFBS	NP_060136.1	ZNF280C	15|4	19	9.5	2	0|0|0|0	1	1	95	0
H3_ACLYko_g2_1_dFBS_NaOAc	NP_060250.2	CHD7	7|12	19	9.5	2	0|0|0|0	1	1	95	0
H2B_ACLYko_g2_1_dFBS	NP_060495.2	GPATCH1	7|12	19	9.5	2	0|0|0|0	1	1	95	0
H3_ACLYko_g2_1_dFBS_NaOAc	NP_060842.3	LRIF1	4|15	19	9.5	2	0|0|0|0	1	1	95	0
H3_ACLYko_g2_1_dFBS	NP_065090.1	PCNP	7|12	19	9.5	2	0|0|0|3	0.99	1	12.67	0
H2B_ACLYko_g2_1_dFBS_NaOAc	NP_065971.2	CHD8	3|16	19	9.5	2	0|0|0|2	0.95	1	19	0
H2B_ACLYko_g2_1_dFBS	NP_071900.2	NSD1	9|10	19	9.5	2	0|0|0|0	1	1	95	0
H2B_ACLYko_g2_1_dFBS_NaOAc	NP_071900.2	NSD1	10|9	19	9.5	2	0|0|0|0	1	1	95	0
H3_ACLYko_g2_1_dFBS_NaOAc	NP_076943.1	TRIR	8|11	19	9.5	2	0|0|0|0	1	1	95	0
H3_ACLYko_g2_1_dFBS_NaOAc	NP_478126.1	EXOSC6	7|12	19	9.5	2	0|0|0|0	1	1	95	0
H2B_ACLYko_g2_1_dFBS	NP_542399.1	CDCA5	8|11	19	9.5	2	0|0|0|0	1	1	95	0
H2B_ACLYko_g2_1_dFBS	NP_665739.3	POGZ	9|10	19	9.5	2	0|3|0|0	0.99	0.99	12.67	0
H2B_ACLYko_g2_1_dFBS	NP_001013009.2	KNOP1	12|6	18	9	2	0|0|0|0	1	1	90	0
H2B_ACLYko_g2_1_dFBS_NaOAc	NP_001073886.1	ZNF629	13|5	18	9	2	0|0|0|0	1	1	90	0
H3_ACLYko_g2_1_dFBS	NP_001073886.1	ZNF629	15|3	18	9	2	0|0|0|0	1	1	90	0
H3_ACLYko_g2_1_dFBS	NP_001803.2	CENPC	12|6	18	9	2	0|0|0|0	1	1	90	0
H2B_ACLYko_g2_1_dFBS_NaOAc	NP_002219.1	JUN	6|12	18	9	2	0|0|0|0	1	1	90	0
H3_ACLYko_g2_1_dFBS	NP_003069.2	SMARCD3	13|5	18	9	2	0|0|0|0	1	1	90	0
H3_ACLYko_g2_1_dFBS_NaOAc	NP_004732.2	NOLC1	5|13	18	9	2	0|2|0|0	0.99	1	18	0
H2B_ACLYko_g2_1_dFBS_NaOAc	NP_004955.2	HDAC1	10|8	18	9	2	0|0|2|0	1	1	18	0
H2B_ACLYko_g2_1_dFBS_NaOAc	NP_005432.1	CHAF1B	3|15	18	9	2	0|0|0|2	0.95	1	18	0
H3_ACLYko_g2_1_dFBS	NP_006833.2	SF3B2	15|3	18	9	2	0|0|0|0	1	1	90	0
H3_ACLYko_g2_1_dFBS_NaOAc	NP_036218.1	GTF3C3	5|13	18	9	2	0|0|0|0	1	1	90	0
H2B_ACLYko_g2_1_dFBS	NP_054722.2	DHX38	7|11	18	9	2	0|0|0|0	1	1	90	0
H3_ACLYko_g2_1_dFBS	NP_055392.1	BRD1	14|4	18	9	2	0|0|0|0	1	1	90	0
H3_ACLYko_g2_1_dFBS	NP_055458.1	ZNF516	8|10	18	9	2	0|0|0|0	1	1	90	0
H3_ACLYko_g2_1_dFBS	NP_055598.1	ARHGAP11A	14|4	18	9	2	0|0|0|0	1	1	90	0
H2B_ACLYko_g2_1_dFBS_NaOAc	NP_055847.1	PDS5B	4|14	18	9	2	0|0|0|4	0.92	0.99	9	0
H3_ACLYko_g2_1_dFBS	NP_056170.2	SUZ12	15|3	18	9	2	0|0|0|0	1	1	90	0
H3_ACLYko_g2_1_dFBS_NaOAc	NP_057480.2	CTDSPL2	15|3	18	9	2	0|0|0|0	1	1	90	0
H2B_ACLYko_g2_1_dFBS_NaOAc	NP_057705.3	PHF21A	5|13	18	9	2	0|0|0|0	1	1	90	0
H3_ACLYko_g2_1_dFBS	NP_058633.2	POLA1	16|2	18	9	2	0|0|0|0	0.99	1	90	0
H2B_ACLYko_g2_1_dFBS	NP_060504.1	WDR70	9|9	18	9	2	0|0|0|0	1	1	90	0
H2B_ACLYko_g2_1_dFBS	NP_060924.4	NUSAP1	7|11	18	9	2	0|0|0|0	1	1	90	0
H3_ACLYko_g2_1_dFBS	NP_060924.4	NUSAP1	11|7	18	9	2	0|0|0|0	1	1	90	0
H3_ACLYko_g2_1_dFBS_NaOAc	NP_065147.1	DDX24	6|12	18	9	2	2|3|0|2	0.94	1	5.14	0
H3_ACLYko_g2_1_dFBS_NaOAc	NP_079184.2	WDR76	6|12	18	9	2	0|0|0|0	1	1	90	0
H2B_ACLYko_g2_1_dFBS	NP_116020.1	HDGFL2	7|11	18	9	2	0|0|0|0	1	1	90	0
H2B_ACLYko_g2_1_dFBS	NP_149073.1	SARNP	8|10	18	9	2	0|0|0|0	1	1	90	0
H2B_ACLYko_g2_1_dFBS	NP_542417.2	PRRC2A	6|12	18	9	2	0|0|0|0	1	1	90	0
H3_ACLYko_g2_1_dFBS_NaOAc	NP_689728.3	CKAP2L	2|16	18	9	2	0|0|0|0	0.99	1	90	0
H2B_ACLYko_g2_1_dFBS	NP_689821.3	SDE2	4|14	18	9	2	0|0|0|0	1	1	90	0
H3_ACLYko_g2_1_dFBS_NaOAc	NP_786924.2	UBR7	10|8	18	9	2	0|0|0|0	1	1	90	0
H2B_ACLYko_g2_1_dFBS_NaOAc	NP_817092.1	PPM1G	13|5	18	9	2	0|0|0|0	1	1	90	0
H3_ACLYko_g2_1_dFBS_NaOAc	NP_000678.1	AHCY	10|7	17	8.5	2	3|0|0|0	0.98	0.99	11.33	0
H2B_ACLYko_g2_1_dFBS	NP_001018077.1	SERBP1	7|10	17	8.5	2	0|0|0|0	1	1	85	0
H3_ACLYko_g2_1_dFBS_NaOAc	NP_001098016.1	RPP30	11|6	17	8.5	2	0|0|0|0	1	1	85	0
H3_ACLYko_g2_1_dFBS_NaOAc	NP_001120683.1	SHTN1	7|10	17	8.5	2	0|0|0|0	1	1	85	0
H2B_ACLYko_g2_1_dFBS_NaOAc	NP_001159603.1	EME1	4|13	17	8.5	2	0|0|0|0	1	1	85	0
H3_ACLYko_g2_1_dFBS	NP_001186226.1	UIMC1	11|6	17	8.5	2	0|0|0|0	1	1	85	0
H3_ACLYko_g2_1_dFBS_NaOAc	NP_001254509.1	PRC1	10|7	17	8.5	2	0|0|0|0	1	1	85	0
H2B_ACLYko_g2_1_dFBS	NP_001460.1	XRCC6	8|9	17	8.5	2	3|3|0|0	0.97	0.98	5.67	0
H2B_ACLYko_g2_1_dFBS_NaOAc	NP_002220.1	JUNB	6|11	17	8.5	2	0|0|0|0	1	1	85	0
H3_ACLYko_g2_1_dFBS_NaOAc	NP_002220.1	JUNB	7|10	17	8.5	2	0|0|0|0	1	1	85	0
H3_ACLYko_g2_1_dFBS_NaOAc	NP_002457.1	MYBL2	10|7	17	8.5	2	0|0|0|0	1	1	85	0
H2B_ACLYko_g2_1_dFBS	NP_003147.2	STIM1	6|11	17	8.5	2	0|0|0|0	1	1	85	0
H3_ACLYko_g2_1_dFBS_NaOAc	NP_003633.1	HAT1	12|5	17	8.5	2	0|0|0|0	1	1	85	0
H3_ACLYko_g2_1_dFBS	NP_004732.2	NOLC1	5|12	17	8.5	2	0|2|0|0	0.99	1	17	0
H3_ACLYko_g2_1_dFBS	NP_004815.3	CDYL	10|7	17	8.5	2	0|0|0|0	1	1	85	0
H2B_ACLYko_g2_1_dFBS	NP_004881.2	SPAG7	7|10	17	8.5	2	0|0|0|0	1	1	85	0
H3_ACLYko_g2_1_dFBS	NP_005383.3	PHF2	9|8	17	8.5	2	0|0|0|0	1	1	85	0
H3_ACLYko_g2_1_dFBS	NP_006456.1	ARID3B	15|2	17	8.5	2	0|0|0|0	0.99	1	85	0
H2B_ACLYko_g2_1_dFBS	NP_036377.1	SNW1	10|7	17	8.5	2	0|0|0|0	1	1	85	0
H3_ACLYko_g2_1_dFBS	NP_055983.1	ZC3H4	10|7	17	8.5	2	0|0|0|0	1	1	85	0
H2B_ACLYko_g2_1_dFBS_NaOAc	NP_056170.2	SUZ12	6|11	17	8.5	2	0|0|0|0	1	1	85	0
H2B_ACLYko_g2_1_dFBS_NaOAc	NP_056269.1	LARP7	6|11	17	8.5	2	0|0|0|0	1	1	85	0
H3_ACLYko_g2_1_dFBS	NP_057458.4	ARID4B	14|3	17	8.5	2	0|0|0|0	1	1	85	0
H2B_ACLYko_g2_1_dFBS	NP_057510.4	GTSE1	4|13	17	8.5	2	0|0|0|0	1	1	85	0
H3_ACLYko_g2_1_dFBS_NaOAc	NP_057698.2	TDP2	10|7	17	8.5	2	0|0|0|0	1	1	85	0
H2B_ACLYko_g2_1_dFBS_NaOAc	NP_061155.2	ANLN	7|10	17	8.5	2	0|0|0|0	1	1	85	0
H3_ACLYko_g2_1_dFBS	NP_064520.2	WRNIP1	12|5	17	8.5	2	0|0|0|0	1	1	85	0
H3_ACLYko_g2_1_dFBS_NaOAc	NP_071394.2	CLSPN	4|13	17	8.5	2	0|0|0|0	1	1	85	0
H2B_ACLYko_g2_1_dFBS_NaOAc	NP_079404.3	MUS81	4|13	17	8.5	2	0|0|0|0	1	1	85	0
H2B_ACLYko_g2_1_dFBS_NaOAc	NP_110395.1	ILKAP	12|5	17	8.5	2	2|0|0|0	0.99	1	17	0
H3_ACLYko_g2_1_dFBS	NP_148980.2	TRIM33	13|4	17	8.5	2	0|0|0|0	1	1	85	0
H2B_ACLYko_g2_1_dFBS	NP_478126.1	EXOSC6	4|13	17	8.5	2	0|0|0|0	1	1	85	0
H3_ACLYko_g2_1_dFBS_NaOAc	NP_653205.3	ZC3H18	4|13	17	8.5	2	0|0|0|0	1	1	85	0
H2B_ACLYko_g2_1_dFBS	NP_683692.2	BOD1L1	6|11	17	8.5	2	0|0|0|0	1	1	85	0
H3_ACLYko_g2_1_dFBS_NaOAc	NP_817092.1	PPM1G	12|5	17	8.5	2	0|0|0|0	1	1	85	0
H3_ACLYko_g2_1_dFBS	NP_919258.2	LIN54	10|7	17	8.5	2	0|0|0|0	1	1	85	0
H3_ACLYko_g2_1_dFBS_NaOAc	NP_919258.2	LIN54	5|12	17	8.5	2	0|0|0|0	1	1	85	0
H3_ACLYko_g2_1_dFBS_NaOAc	NP_000456.2	BARD1	5|11	16	8	2	0|0|0|0	1	1	80	0
H3_ACLYko_g2_1_dFBS_NaOAc	NP_001073919.1	BEND3	4|12	16	8	2	0|0|0|0	1	1	80	0
H3_ACLYko_g2_1_dFBS_NaOAc	NP_001091059.1	RPP38	8|8	16	8	2	0|0|0|0	1	1	80	0
H2B_ACLYko_g2_1_dFBS_NaOAc	NP_001120842.1	CDCA7L	14|2	16	8	2	0|0|0|0	0.99	1	80	0
H3_ACLYko_g2_1_dFBS_NaOAc	NP_001153518.1	SGO2	8|8	16	8	2	0|0|0|0	1	1	80	0
H3_ACLYko_g2_1_dFBS	NP_001230075.1	NVL	14|2	16	8	2	0|0|0|0	0.99	1	80	0
H2B_ACLYko_g2_1_dFBS	NP_001803.2	CENPC	7|9	16	8	2	0|0|0|0	1	1	80	0
H2B_ACLYko_g2_1_dFBS	NP_002568.2	PAK2	6|10	16	8	2	0|0|0|0	1	1	80	0
H3_ACLYko_g2_1_dFBS	NP_002904.3	RFC1	11|5	16	8	2	0|3|0|0	0.97	1	10.67	0
H2B_ACLYko_g2_1_dFBS_NaOAc	NP_003578.2	DHX16	6|10	16	8	2	0|0|0|0	1	1	80	0
H3_ACLYko_g2_1_dFBS_NaOAc	NP_003579.3	CUL4B	10|6	16	8	2	0|0|0|0	1	1	80	0
H3_ACLYko_g2_1_dFBS_NaOAc	NP_003694.1	NOP14	4|12	16	8	2	0|0|0|0	1	1	80	0
H3_ACLYko_g2_1_dFBS_NaOAc	NP_004505.2	FOXK2	7|9	16	8	2	0|5|0|2	0.91	0.94	4.57	0
H2B_ACLYko_g2_1_dFBS_NaOAc	NP_005522.2	IFI16	2|14	16	8	2	0|0|0|0	0.99	1	80	0
H3_ACLYko_g2_1_dFBS_NaOAc	NP_054831.2	TRPS1	6|10	16	8	2	0|0|0|0	1	1	80	0
H3_ACLYko_g2_1_dFBS_NaOAc	NP_055568.3	BMS1	8|8	16	8	2	0|0|0|0	1	1	80	0
H3_ACLYko_g2_1_dFBS	NP_056986.2	UBR5	13|3	16	8	2	0|0|0|0	1	1	80	0
H3_ACLYko_g2_1_dFBS_NaOAc	NP_057250.1	PIAS1	7|9	16	8	2	0|0|0|0	1	1	80	0
H3_ACLYko_g2_1_dFBS	NP_057510.4	GTSE1	10|6	16	8	2	0|0|0|0	1	1	80	0
H2B_ACLYko_g2_1_dFBS	NP_057705.3	PHF21A	7|9	16	8	2	0|0|0|0	1	1	80	0
H3_ACLYko_g2_1_dFBS_NaOAc	NP_059990.2	MPHOSPH8	10|6	16	8	2	0|0|0|0	1	1	80	0
H2B_ACLYko_g2_1_dFBS_NaOAc	NP_060090.2	ILF3	11|5	16	8	2	0|2|2|2	0.92	1	5.33	0
H3_ACLYko_g2_1_dFBS_NaOAc	NP_060136.1	ZNF280C	14|2	16	8	2	0|0|0|0	0.99	1	80	0
H3_ACLYko_g2_1_dFBS	NP_060547.2	RBM28	11|5	16	8	2	0|2|0|0	0.99	1	16	0
H2B_ACLYko_g2_1_dFBS_NaOAc	NP_061156.1	CMAS	14|2	16	8	2	0|0|0|0	0.99	1	80	0
H3_ACLYko_g2_1_dFBS_NaOAc	NP_061983.2	ZKSCAN4	7|9	16	8	2	0|0|0|0	1	1	80	0
H2B_ACLYko_g2_1_dFBS_NaOAc	NP_066575.2	ZNF8	9|7	16	8	2	0|0|0|0	1	1	80	0
H3_ACLYko_g2_1_dFBS	NP_066575.2	ZNF8	10|6	16	8	2	0|0|0|0	1	1	80	0
H3_ACLYko_g2_1_dFBS_NaOAc	NP_068838.3	ZNF711	9|7	16	8	2	0|3|0|0	0.98	0.99	10.67	0
H3_ACLYko_g2_1_dFBS_NaOAc	NP_075388.2	RSRC2	7|9	16	8	2	0|0|0|0	1	1	80	0
H2B_ACLYko_g2_1_dFBS	NP_077295.1	C1orf35	5|11	16	8	2	0|0|0|0	1	1	80	0
H3_ACLYko_g2_1_dFBS_NaOAc	NP_079359.2	EDC3	6|10	16	8	2	0|0|0|0	1	1	80	0
H2B_ACLYko_g2_1_dFBS	NP_109590.3	RAI1	12|4	16	8	2	0|0|0|0	1	1	80	0
H2B_ACLYko_g2_1_dFBS_NaOAc	NP_109590.3	RAI1	10|6	16	8	2	0|0|0|0	1	1	80	0
H2B_ACLYko_g2_1_dFBS	NP_112557.2	CDK13	6|10	16	8	2	0|0|0|0	1	1	80	0
H2B_ACLYko_g2_1_dFBS	NP_612114.1	ATRX	9|7	16	8	2	0|0|0|0	1	1	80	0
H3_ACLYko_g2_1_dFBS_NaOAc	NP_644810.1	WDR36	13|3	16	8	2	0|0|0|0	1	1	80	0
H3_ACLYko_g2_1_dFBS_NaOAc	NP_689759.2	SRFBP1	9|7	16	8	2	0|0|0|0	1	1	80	0
H3_ACLYko_g2_1_dFBS	NP_689821.3	SDE2	8|8	16	8	2	0|0|0|0	1	1	80	0
H3_ACLYko_g2_1_dFBS_NaOAc	NP_689830.2	RNF168	6|10	16	8	2	0|0|0|0	1	1	80	0
H3_ACLYko_g2_1_dFBS	NP_973728.1	ELF2	11|5	16	8	2	0|0|0|0	1	1	80	0
H3_ACLYko_g2_1_dFBS	NP_000678.1	AHCY	11|4	15	7.5	2	3|0|0|0	0.95	1	10	0
H2B_ACLYko_g2_1_dFBS	NP_001036783.1	MIDEAS	3|12	15	7.5	2	0|0|0|0	1	1	75	0
H2B_ACLYko_g2_1_dFBS_NaOAc	NP_001091059.1	RPP38	6|9	15	7.5	2	0|0|0|0	1	1	75	0
H3_ACLYko_g2_1_dFBS_NaOAc	NP_001104490.1	SUPT5H	9|6	15	7.5	2	0|0|0|0	1	1	75	0
H2B_ACLYko_g2_1_dFBS	NP_001138787.1	DSN1	5|10	15	7.5	2	0|0|0|0	1	1	75	0
H2B_ACLYko_g2_1_dFBS	NP_001153518.1	SGO2	4|11	15	7.5	2	0|0|0|0	1	1	75	0
H2B_ACLYko_g2_1_dFBS_NaOAc	NP_001511.2	GTF3C1	5|10	15	7.5	2	0|0|0|0	1	1	75	0
H3_ACLYko_g2_1_dFBS_NaOAc	NP_001512.1	GTF3C2	7|8	15	7.5	2	0|0|0|0	1	1	75	0
H3_ACLYko_g2_1_dFBS_NaOAc	NP_001830.1	CNN3	6|9	15	7.5	2	0|0|0|0	1	1	75	0
H2B_ACLYko_g2_1_dFBS	NP_002254.2	KIFC1	8|7	15	7.5	2	0|0|0|0	1	1	75	0
H2B_ACLYko_g2_1_dFBS_NaOAc	NP_003147.2	STIM1	5|10	15	7.5	2	0|0|0|0	1	1	75	0
H3_ACLYko_g2_1_dFBS_NaOAc	NP_003441.1	ZNF174	4|11	15	7.5	2	0|0|0|0	1	1	75	0
H3_ACLYko_g2_1_dFBS_NaOAc	NP_003964.3	RPL14	3|12	15	7.5	2	0|0|0|0	1	1	75	0
H2B_ACLYko_g2_1_dFBS_NaOAc	NP_004688.2	PRPF4	9|6	15	7.5	2	0|0|0|0	1	1	75	0
H3_ACLYko_g2_1_dFBS_NaOAc	NP_004990.3	MYO6	13|2	15	7.5	2	0|0|0|0	0.99	1	75	0
H2B_ACLYko_g2_1_dFBS_NaOAc	NP_005180.1	CBX2	3|12	15	7.5	2	0|0|0|0	1	1	75	0
H2B_ACLYko_g2_1_dFBS	NP_005432.1	CHAF1B	4|11	15	7.5	2	0|0|0|2	0.98	1	15	0
H3_ACLYko_g2_1_dFBS_NaOAc	NP_005654.3	NELFA	8|7	15	7.5	2	0|0|0|0	1	1	75	0
H3_ACLYko_g2_1_dFBS	NP_005724.1	KIF20A	12|3	15	7.5	2	0|0|0|0	1	1	75	0
H2B_ACLYko_g2_1_dFBS	NP_006181.1	ORC2	8|7	15	7.5	2	0|0|0|0	1	1	75	0
H2B_ACLYko_g2_1_dFBS_NaOAc	NP_006232.1	PPP1R2	11|4	15	7.5	2	0|0|0|0	1	1	75	0
H3_ACLYko_g2_1_dFBS_NaOAc	NP_006416.3	SLU7	9|6	15	7.5	2	0|0|0|0	1	1	75	0
H2B_ACLYko_g2_1_dFBS	NP_006456.1	ARID3B	4|11	15	7.5	2	0|0|0|0	1	1	75	0
H2B_ACLYko_g2_1_dFBS	NP_054892.2	BABAM1	4|11	15	7.5	2	0|0|0|0	1	1	75	0
H2B_ACLYko_g2_1_dFBS	NP_055542.1	KMT2B	3|12	15	7.5	2	0|0|0|0	1	1	75	0
H2B_ACLYko_g2_1_dFBS	NP_055642.3	ZC3H11A	4|11	15	7.5	2	0|0|0|0	1	1	75	0
H2B_ACLYko_g2_1_dFBS	NP_056110.2	SMCHD1	6|9	15	7.5	2	0|0|2|0	0.99	1	15	0
H3_ACLYko_g2_1_dFBS	NP_056224.3	EP400	8|7	15	7.5	2	0|0|0|0	1	1	75	0
H3_ACLYko_g2_1_dFBS_NaOAc	NP_057018.1	NOP58	11|4	15	7.5	2	2|0|0|0	0.98	1	15	0
H3_ACLYko_g2_1_dFBS_NaOAc	NP_057396.1	WBP11	8|7	15	7.5	2	0|0|0|0	1	1	75	0
H3_ACLYko_g2_1_dFBS_NaOAc	NP_060252.4	TASOR2	10|5	15	7.5	2	0|0|0|0	1	1	75	0
H3_ACLYko_g2_1_dFBS_NaOAc	NP_060634.2	INTS13	4|11	15	7.5	2	0|0|0|0	1	1	75	0
H2B_ACLYko_g2_1_dFBS_NaOAc	NP_061983.2	ZKSCAN4	6|9	15	7.5	2	0|0|0|0	1	1	75	0
H3_ACLYko_g2_1_dFBS_NaOAc	NP_062552.2	MEPCE	7|8	15	7.5	2	0|0|0|0	1	1	75	0
H3_ACLYko_g2_1_dFBS_NaOAc	NP_075049.1	BCL11B	7|8	15	7.5	2	0|0|0|0	1	1	75	0
H3_ACLYko_g2_1_dFBS_NaOAc	NP_077273.2	PHF23	7|8	15	7.5	2	0|0|0|0	1	1	75	0
H3_ACLYko_g2_1_dFBS_NaOAc	NP_112601.3	CPVL	5|10	15	7.5	2	0|0|0|0	1	1	75	0
H2B_ACLYko_g2_1_dFBS_NaOAc	NP_115612.4	USP48	10|5	15	7.5	2	0|0|0|0	1	1	75	0
H3_ACLYko_g2_1_dFBS	NP_115612.4	USP48	13|2	15	7.5	2	0|0|0|0	0.99	1	75	0
H3_ACLYko_g2_1_dFBS_NaOAc	NP_115672.2	FLYWCH1	6|9	15	7.5	2	0|0|0|0	1	1	75	0
H2B_ACLYko_g2_1_dFBS_NaOAc	NP_612114.1	ATRX	5|10	15	7.5	2	0|0|0|0	1	1	75	0
H3_ACLYko_g2_1_dFBS_NaOAc	NP_624311.1	PPIL4	6|9	15	7.5	2	0|0|0|0	1	1	75	0
H3_ACLYko_g2_1_dFBS_NaOAc	NP_789782.1	CHMP4B	6|9	15	7.5	2	0|0|0|0	1	1	75	0
H3_ACLYko_g2_1_dFBS_NaOAc	NP_852480.1	EXOSC8	4|11	15	7.5	2	0|0|0|0	1	1	75	0
H3_ACLYko_g2_1_dFBS_NaOAc	NP_001070152.1	UBTF	4|10	14	7	2	0|0|0|0	1	1	70	0
H3_ACLYko_g2_1_dFBS	NP_001120700.1	CBX1	10|4	14	7	2	0|0|0|0	1	1	70	0
H3_ACLYko_g2_1_dFBS_NaOAc	NP_001135971.1	FLYWCH2	7|7	14	7	2	0|0|0|2	0.99	0.99	14	0
H3_ACLYko_g2_1_dFBS	NP_001138787.1	DSN1	10|4	14	7	2	0|0|0|0	1	1	70	0
H3_ACLYko_g2_1_dFBS_NaOAc	NP_001138787.1	DSN1	7|7	14	7	2	0|0|0|0	1	1	70	0
H3_ACLYko_g2_1_dFBS_NaOAc	NP_001165124.1	ZEB2	3|11	14	7	2	0|0|0|0	1	1	70	0
H2B_ACLYko_g2_1_dFBS_NaOAc	NP_001186226.1	UIMC1	5|9	14	7	2	0|0|0|0	1	1	70	0
H2B_ACLYko_g2_1_dFBS_NaOAc	NP_001245200.1	MLH1	7|7	14	7	2	0|4|0|0	0.95	0.95	7	0
H3_ACLYko_g2_1_dFBS_NaOAc	NP_001408.2	EIF4B	6|8	14	7	2	0|0|0|0	1	1	70	0
H3_ACLYko_g2_1_dFBS_NaOAc	NP_003929.4	AP3D1	7|7	14	7	2	0|3|0|0	0.98	0.98	9.33	0
H3_ACLYko_g2_1_dFBS_NaOAc	NP_004665.2	ASH2L	5|9	14	7	2	0|0|0|0	1	1	70	0
H2B_ACLYko_g2_1_dFBS	NP_004688.2	PRPF4	6|8	14	7	2	0|0|0|0	1	1	70	0
H2B_ACLYko_g2_1_dFBS	NP_004690.1	FAM50A	7|7	14	7	2	0|0|0|0	1	1	70	0
H2B_ACLYko_g2_1_dFBS_NaOAc	NP_005345.3	JUND	5|9	14	7	2	0|0|0|0	1	1	70	0
H3_ACLYko_g2_1_dFBS_NaOAc	NP_005605.1	RHEB	9|5	14	7	2	0|3|0|0	0.96	0.99	9.33	0
H3_ACLYko_g2_1_dFBS_NaOAc	NP_005900.2	MAP1B	8|6	14	7	2	0|2|0|0	0.99	1	14	0
H3_ACLYko_g2_1_dFBS_NaOAc	NP_005964.3	PRCC	8|6	14	7	2	0|0|0|0	1	1	70	0
H3_ACLYko_g2_1_dFBS	NP_006459.3	POLR3C	8|6	14	7	2	0|0|0|0	1	1	70	0
H3_ACLYko_g2_1_dFBS_NaOAc	NP_006582.1	POLD3	6|8	14	7	2	0|5|0|0	0.93	0.95	5.6	0
H2B_ACLYko_g2_1_dFBS_NaOAc	NP_009191.1	LYPLA2	8|6	14	7	2	0|2|0|2	0.99	1	7	0
H3_ACLYko_g2_1_dFBS_NaOAc	NP_055271.2	PDCD4	6|8	14	7	2	0|0|0|0	1	1	70	0
H3_ACLYko_g2_1_dFBS	NP_055542.1	KMT2B	4|10	14	7	2	0|0|0|0	1	1	70	0
H2B_ACLYko_g2_1_dFBS_NaOAc	NP_055598.1	ARHGAP11A	3|11	14	7	2	0|0|0|0	1	1	70	0
H3_ACLYko_g2_1_dFBS	NP_056269.1	LARP7	9|5	14	7	2	0|0|0|0	1	1	70	0
H3_ACLYko_g2_1_dFBS	NP_056467.2	C10orf12	8|6	14	7	2	0|0|0|0	1	1	70	0
H3_ACLYko_g2_1_dFBS_NaOAc	NP_056467.2	C10orf12	10|4	14	7	2	0|0|0|0	1	1	70	0
H3_ACLYko_g2_1_dFBS_NaOAc	NP_057023.2	TRMT6	9|5	14	7	2	0|0|0|0	1	1	70	0
H2B_ACLYko_g2_1_dFBS	NP_057047.4	THAP4	5|9	14	7	2	0|0|0|0	1	1	70	0
H3_ACLYko_g2_1_dFBS_NaOAc	NP_057108.2	RBMX2	9|5	14	7	2	0|0|0|0	1	1	70	0
H2B_ACLYko_g2_1_dFBS_NaOAc	NP_058633.2	POLA1	7|7	14	7	2	0|0|0|0	1	1	70	0
H3_ACLYko_g2_1_dFBS	NP_060439.2	IWS1	11|3	14	7	2	0|0|0|0	1	1	70	0
H3_ACLYko_g2_1_dFBS_NaOAc	NP_061915.2	PUS7	8|6	14	7	2	0|0|0|0	1	1	70	0
H2B_ACLYko_g2_1_dFBS_NaOAc	NP_061973.1	DMAP1	5|9	14	7	2	0|0|0|0	1	1	70	0
H3_ACLYko_g2_1_dFBS_NaOAc	NP_061973.1	DMAP1	3|11	14	7	2	0|0|0|0	1	1	70	0
H3_ACLYko_g2_1_dFBS_NaOAc	NP_067038.1	RPRD1B	6|8	14	7	2	2|2|2|0	0.97	0.99	4.67	0
H3_ACLYko_g2_1_dFBS_NaOAc	NP_079498.2	WDR82	5|9	14	7	2	0|0|0|0	1	1	70	0
H3_ACLYko_g2_1_dFBS	NP_478126.1	EXOSC6	6|8	14	7	2	0|0|0|0	1	1	70	0
H3_ACLYko_g2_1_dFBS_NaOAc	NP_680480.1	PPIL2	9|5	14	7	2	0|0|0|0	1	1	70	0
H3_ACLYko_g2_1_dFBS_NaOAc	NP_689592.2	C1orf131	8|6	14	7	2	0|0|0|0	1	1	70	0
H3_ACLYko_g2_1_dFBS_NaOAc	NP_690867.3	KBTBD6	11|3	14	7	2	0|0|0|0	1	1	70	0
H3_ACLYko_g2_1_dFBS_NaOAc	NP_775840.3	UBN2	9|5	14	7	2	0|0|0|0	1	1	70	0
H3_ACLYko_g2_1_dFBS_NaOAc	NP_861447.3	NCOA7	6|8	14	7	2	0|0|0|0	1	1	70	0
H3_ACLYko_g2_1_dFBS	NP_898868.1	ZMYND8	9|5	14	7	2	0|0|0|0	1	1	70	0
H2B_ACLYko_g2_1_dFBS_NaOAc	NP_001002032.1	JPT1	8|5	13	6.5	2	0|0|0|0	1	1	65	0
H3_ACLYko_g2_1_dFBS_NaOAc	NP_001002032.1	JPT1	6|7	13	6.5	2	0|0|0|0	1	1	65	0
H2B_ACLYko_g2_1_dFBS	NP_001008397.1	WDHD1	5|8	13	6.5	2	0|0|0|0	1	1	65	0
H3_ACLYko_g2_1_dFBS_NaOAc	NP_001026794.1	ZNF451	10|3	13	6.5	2	0|0|0|0	1	1	65	0
H2B_ACLYko_g2_1_dFBS_NaOAc	NP_001036004.1	MAZ	10|3	13	6.5	2	0|0|0|0	1	1	65	0
H3_ACLYko_g2_1_dFBS_NaOAc	NP_001095867.1	HNRNPR	7|6	13	6.5	2	0|0|0|2	0.99	0.99	13	0
H3_ACLYko_g2_1_dFBS	NP_001106178.1	TLK2	11|2	13	6.5	2	0|0|0|0	0.99	1	65	0
H3_ACLYko_g2_1_dFBS_NaOAc	NP_001123617.1	YAP1	9|4	13	6.5	2	0|0|0|0	1	1	65	0
H2B_ACLYko_g2_1_dFBS	NP_001139526.1	SNCA	6|7	13	6.5	2	0|0|0|0	1	1	65	0
H2B_ACLYko_g2_1_dFBS_NaOAc	NP_001153408.1	EBNA1BP2	9|4	13	6.5	2	0|0|0|0	1	1	65	0
H2B_ACLYko_g2_1_dFBS	NP_001247.3	CDC27	8|5	13	6.5	2	0|0|0|0	1	1	65	0
H3_ACLYko_g2_1_dFBS_NaOAc	NP_001257973.1	NFIX	9|4	13	6.5	2	0|0|0|0	1	1	65	0
H2B_ACLYko_g2_1_dFBS	NP_001830.1	CNN3	7|6	13	6.5	2	0|0|0|0	1	1	65	0
H2B_ACLYko_g2_1_dFBS	NP_002220.1	JUNB	6|7	13	6.5	2	0|0|0|0	1	1	65	0
H2B_ACLYko_g2_1_dFBS	NP_002904.3	RFC1	6|7	13	6.5	2	0|3|0|0	0.97	0.98	8.67	0
H3_ACLYko_g2_1_dFBS_NaOAc	NP_003137.1	SSRP1	9|4	13	6.5	2	0|0|0|0	1	1	65	0
H3_ACLYko_g2_1_dFBS_NaOAc	NP_004335.1	CETN2	2|11	13	6.5	2	0|0|0|0	0.99	1	65	0
H2B_ACLYko_g2_1_dFBS_NaOAc	NP_004881.2	SPAG7	6|7	13	6.5	2	0|0|0|0	1	1	65	0
H3_ACLYko_g2_1_dFBS_NaOAc	NP_004881.2	SPAG7	10|3	13	6.5	2	0|0|0|0	1	1	65	0
H3_ACLYko_g2_1_dFBS_NaOAc	NP_005917.2	MFAP1	6|7	13	6.5	2	0|0|0|0	1	1	65	0
H2B_ACLYko_g2_1_dFBS	NP_006457.2	POLR3F	6|7	13	6.5	2	0|0|0|0	1	1	65	0
H3_ACLYko_g2_1_dFBS_NaOAc	NP_006458.2	POLR3G	3|10	13	6.5	2	0|0|0|0	1	1	65	0
H3_ACLYko_g2_1_dFBS_NaOAc	NP_006653.2	SRCAP	2|11	13	6.5	2	0|0|0|0	0.99	1	65	0
H2B_ACLYko_g2_1_dFBS	NP_008909.1	RNF113A	3|10	13	6.5	2	0|0|0|0	1	1	65	0
H3_ACLYko_g2_1_dFBS_NaOAc	NP_009191.1	LYPLA2	7|6	13	6.5	2	0|2|0|2	0.99	0.99	6.5	0
H3_ACLYko_g2_1_dFBS	NP_054831.2	TRPS1	6|7	13	6.5	2	0|0|0|0	1	1	65	0
H2B_ACLYko_g2_1_dFBS	NP_055238.1	AFF4	5|8	13	6.5	2	0|0|0|0	1	1	65	0
H2B_ACLYko_g2_1_dFBS_NaOAc	NP_055643.1	TOX4	3|10	13	6.5	2	0|0|0|0	1	1	65	0
H3_ACLYko_g2_1_dFBS	NP_055643.1	TOX4	10|3	13	6.5	2	0|0|0|0	1	1	65	0
H3_ACLYko_g2_1_dFBS_NaOAc	NP_056224.3	EP400	6|7	13	6.5	2	0|0|0|0	1	1	65	0
H3_ACLYko_g2_1_dFBS	NP_060131.2	ZNF280D	10|3	13	6.5	2	0|0|0|0	1	1	65	0
H2B_ACLYko_g2_1_dFBS	NP_060354.4	PINX1	8|5	13	6.5	2	0|0|0|0	1	1	65	0
H3_ACLYko_g2_1_dFBS_NaOAc	NP_060823.3	MIS18BP1	4|9	13	6.5	2	0|0|0|0	1	1	65	0
H3_ACLYko_g2_1_dFBS	NP_060842.3	LRIF1	10|3	13	6.5	2	0|0|0|0	1	1	65	0
H2B_ACLYko_g2_1_dFBS_NaOAc	NP_060924.4	NUSAP1	6|7	13	6.5	2	0|0|0|0	1	1	65	0
H2B_ACLYko_g2_1_dFBS_NaOAc	NP_061910.1	EXOSC4	8|5	13	6.5	2	0|0|0|0	1	1	65	0
H2B_ACLYko_g2_1_dFBS	NP_062552.2	MEPCE	5|8	13	6.5	2	0|0|0|0	1	1	65	0
H2B_ACLYko_g2_1_dFBS	NP_064520.2	WRNIP1	3|10	13	6.5	2	0|0|0|0	1	1	65	0
H2B_ACLYko_g2_1_dFBS	NP_064578.2	EMSY	2|11	13	6.5	2	0|0|0|0	0.99	1	65	0
H2B_ACLYko_g2_1_dFBS_NaOAc	NP_065700.1	CBX8	4|9	13	6.5	2	0|0|0|0	1	1	65	0
H2B_ACLYko_g2_1_dFBS	NP_075388.2	RSRC2	5|8	13	6.5	2	0|0|0|0	1	1	65	0
H2B_ACLYko_g2_1_dFBS	NP_079404.3	MUS81	6|7	13	6.5	2	0|0|0|0	1	1	65	0
H3_ACLYko_g2_1_dFBS_NaOAc	NP_115553.2	PHAX	7|6	13	6.5	2	0|0|0|0	1	1	65	0
H2B_ACLYko_g2_1_dFBS	NP_115612.4	USP48	6|7	13	6.5	2	0|0|0|0	1	1	65	0
H3_ACLYko_g2_1_dFBS_NaOAc	NP_115687.2	POLDIP3	4|9	13	6.5	2	0|0|0|0	1	1	65	0
H3_ACLYko_g2_1_dFBS_NaOAc	NP_115708.1	WDR83	7|6	13	6.5	2	0|0|0|0	1	1	65	0
H2B_ACLYko_g2_1_dFBS	NP_115814.1	L3MBTL3	10|3	13	6.5	2	0|0|0|0	1	1	65	0
H2B_ACLYko_g2_1_dFBS_NaOAc	NP_116020.1	HDGFL2	7|6	13	6.5	2	0|0|0|0	1	1	65	0
H3_ACLYko_g2_1_dFBS_NaOAc	NP_689821.3	SDE2	8|5	13	6.5	2	0|0|0|0	1	1	65	0
H2B_ACLYko_g2_1_dFBS	NP_690852.1	LRWD1	8|5	13	6.5	2	0|0|0|2	0.99	1	13	0
H2B_ACLYko_g2_1_dFBS_NaOAc	NP_690867.3	KBTBD6	10|3	13	6.5	2	0|0|0|0	1	1	65	0
H3_ACLYko_g2_1_dFBS_NaOAc	NP_886553.3	EIF4G1	6|7	13	6.5	2	0|0|0|0	1	1	65	0
H2B_ACLYko_g2_1_dFBS	NP_898868.1	ZMYND8	3|10	13	6.5	2	0|0|0|0	1	1	65	0
H3_ACLYko_g2_1_dFBS_NaOAc	NP_955533.2	PRDM16	5|8	13	6.5	2	0|0|0|0	1	1	65	0
H2B_ACLYko_g2_1_dFBS	NP_973728.1	ELF2	4|9	13	6.5	2	0|0|0|0	1	1	65	0
H3_ACLYko_g2_1_dFBS_NaOAc	NP_997215.1	ERICH1	9|4	13	6.5	2	0|0|0|0	1	1	65	0
H2B_ACLYko_g2_1_dFBS	NP_000440.1	RFX5	4|8	12	6	2	0|0|0|0	1	1	60	0
H3_ACLYko_g2_1_dFBS	NP_000440.1	RFX5	5|7	12	6	2	0|0|0|0	1	1	60	0
H2B_ACLYko_g2_1_dFBS	NP_001005271.2	CHD3	4|8	12	6	2	0|0|0|0	1	1	60	0
H3_ACLYko_g2_1_dFBS_NaOAc	NP_001007215.1	CACYBP	8|4	12	6	2	0|0|0|0	1	1	60	0
H3_ACLYko_g2_1_dFBS_NaOAc	NP_001008697.1	TFIP11	6|6	12	6	2	0|0|0|0	1	1	60	0
H3_ACLYko_g2_1_dFBS_NaOAc	NP_001011663.1	PCGF6	4|8	12	6	2	0|0|0|0	1	1	60	0
H3_ACLYko_g2_1_dFBS_NaOAc	NP_001032242.1	FOXK1	7|5	12	6	2	0|0|0|0	1	1	60	0
H3_ACLYko_g2_1_dFBS	NP_001091995.1	CKAP2	7|5	12	6	2	0|3|0|2	0.92	0.96	4.8	0
H3_ACLYko_g2_1_dFBS	NP_001104490.1	SUPT5H	7|5	12	6	2	0|0|0|0	1	1	60	0
H3_ACLYko_g2_1_dFBS	NP_001129676.1	RCC2	10|2	12	6	2	0|0|0|0	0.99	1	60	0
H3_ACLYko_g2_1_dFBS_NaOAc	NP_001136270.1	C17orf49	6|6	12	6	2	0|0|0|0	1	1	60	0
H3_ACLYko_g2_1_dFBS_NaOAc	NP_001138825.1	ELF1	7|5	12	6	2	0|0|0|0	1	1	60	0
H3_ACLYko_g2_1_dFBS	NP_001153518.1	SGO2	9|3	12	6	2	0|0|0|0	1	1	60	0
H2B_ACLYko_g2_1_dFBS	NP_001153575.1	ZC3H14	4|8	12	6	2	0|0|0|0	1	1	60	0
H3_ACLYko_g2_1_dFBS_NaOAc	NP_001159932.1	MPP1	7|5	12	6	2	0|0|0|0	1	1	60	0
H3_ACLYko_g2_1_dFBS_NaOAc	NP_001191786.1	ELOC	5|7	12	6	2	0|0|0|0	1	1	60	0
H3_ACLYko_g2_1_dFBS_NaOAc	NP_001231903.1	PPP1CC	5|7	12	6	2	0|0|2|0	0.99	0.99	12	0
H3_ACLYko_g2_1_dFBS_NaOAc	NP_001243755.1	PAF1	3|9	12	6	2	0|0|0|0	1	1	60	0
H3_ACLYko_g2_1_dFBS	NP_001244.1	CDC5L	9|3	12	6	2	0|0|0|0	1	1	60	0
H3_ACLYko_g2_1_dFBS	NP_001247.3	CDC27	9|3	12	6	2	0|0|0|0	1	1	60	0
H3_ACLYko_g2_1_dFBS	NP_001524.2	HNRNPL	7|5	12	6	2	0|3|0|0	0.96	0.98	8	0
H3_ACLYko_g2_1_dFBS	NP_002220.1	JUNB	9|3	12	6	2	0|0|0|0	1	1	60	0
H3_ACLYko_g2_1_dFBS_NaOAc	NP_002255.3	KPNA1	5|7	12	6	2	0|0|5|0	0.9	0.93	4.8	0
H2B_ACLYko_g2_1_dFBS	NP_002884.1	RBBP7	2|10	12	6	2	0|0|0|0	0.99	1	60	0
H3_ACLYko_g2_1_dFBS_NaOAc	NP_003081.2	SNRPA1	6|6	12	6	2	0|0|0|0	1	1	60	0
H2B_ACLYko_g2_1_dFBS	NP_003578.2	DHX16	6|6	12	6	2	0|0|0|0	1	1	60	0
H3_ACLYko_g2_1_dFBS_NaOAc	NP_003600.2	HIRIP3	3|9	12	6	2	0|0|0|0	1	1	60	0
H3_ACLYko_g2_1_dFBS_NaOAc	NP_003790.1	RNMT	4|8	12	6	2	0|0|0|0	1	1	60	0
H3_ACLYko_g2_1_dFBS_NaOAc	NP_003861.1	IQGAP1	9|3	12	6	2	0|0|0|0	1	1	60	0
H3_ACLYko_g2_1_dFBS_NaOAc	NP_003899.2	EIF2S2	10|2	12	6	2	0|0|0|0	0.99	1	60	0
H3_ACLYko_g2_1_dFBS_NaOAc	NP_004275.4	CHD1L	8|4	12	6	2	0|0|0|0	1	1	60	0
H3_ACLYko_g2_1_dFBS	NP_004485.1	HDGF	9|3	12	6	2	0|0|0|0	1	1	60	0
H2B_ACLYko_g2_1_dFBS	NP_004588.1	SNRPD2	7|5	12	6	2	0|0|0|0	1	1	60	0
H2B_ACLYko_g2_1_dFBS	NP_004809.2	DDX23	2|10	12	6	2	0|0|0|0	0.99	1	60	0
H3_ACLYko_g2_1_dFBS_NaOAc	NP_004932.1	DHX8	7|5	12	6	2	0|0|0|0	1	1	60	0
H2B_ACLYko_g2_1_dFBS	NP_005069.2	TLE3	4|8	12	6	2	0|0|0|2	0.97	1	12	0
H2B_ACLYko_g2_1_dFBS	NP_005086.2	ZMYM4	3|9	12	6	2	0|2|0|0	0.95	1	12	0
H3_ACLYko_g2_1_dFBS_NaOAc	NP_005345.3	JUND	4|8	12	6	2	0|0|0|0	1	1	60	0
H3_ACLYko_g2_1_dFBS_NaOAc	NP_005446.2	ZRANB2	10|2	12	6	2	0|0|0|0	0.99	1	60	0
H2B_ACLYko_g2_1_dFBS	NP_005724.1	KIF20A	3|9	12	6	2	0|0|0|0	1	1	60	0
H3_ACLYko_g2_1_dFBS	NP_005830.2	SRRM1	2|10	12	6	2	0|0|0|0	0.99	1	60	0
H3_ACLYko_g2_1_dFBS_NaOAc	NP_005861.2	SAP18	7|5	12	6	2	0|0|0|0	1	1	60	0
H2B_ACLYko_g2_1_dFBS	NP_006232.1	PPP1R2	8|4	12	6	2	0|0|0|0	1	1	60	0
H2B_ACLYko_g2_1_dFBS	NP_006591.1	NUDC	3|9	12	6	2	0|0|0|0	1	1	60	0
H3_ACLYko_g2_1_dFBS	NP_006653.2	SRCAP	6|6	12	6	2	0|0|0|0	1	1	60	0
H2B_ACLYko_g2_1_dFBS	NP_008958.2	TOPBP1	4|8	12	6	2	0|0|0|0	1	1	60	0
H2B_ACLYko_g2_1_dFBS	NP_009191.1	LYPLA2	7|5	12	6	2	0|2|0|2	0.97	0.99	6	0
H3_ACLYko_g2_1_dFBS	NP_009191.1	LYPLA2	7|5	12	6	2	0|2|0|2	0.97	0.99	6	0
H2B_ACLYko_g2_1_dFBS	NP_055100.2	EXOSC2	4|8	12	6	2	0|0|0|0	1	1	60	0
H3_ACLYko_g2_1_dFBS_NaOAc	NP_055315.2	HTATSF1	5|7	12	6	2	0|0|0|0	1	1	60	0
H3_ACLYko_g2_1_dFBS	NP_055532.1	ZNF536	10|2	12	6	2	0|0|0|0	0.99	1	60	0
H2B_ACLYko_g2_1_dFBS	NP_055643.1	TOX4	4|8	12	6	2	0|0|0|0	1	1	60	0
H3_ACLYko_g2_1_dFBS_NaOAc	NP_055861.3	SETX	4|8	12	6	2	0|0|0|0	1	1	60	0
H2B_ACLYko_g2_1_dFBS	NP_060131.2	ZNF280D	6|6	12	6	2	0|0|0|0	1	1	60	0
H2B_ACLYko_g2_1_dFBS_NaOAc	NP_064620.2	BBX	4|8	12	6	2	0|0|0|0	1	1	60	0
H3_ACLYko_g2_1_dFBS_NaOAc	NP_065128.2	INTS12	5|7	12	6	2	0|0|0|0	1	1	60	0
H3_ACLYko_g2_1_dFBS_NaOAc	NP_065770.1	PRR12	6|6	12	6	2	0|0|0|0	1	1	60	0
H2B_ACLYko_g2_1_dFBS	NP_065907.2	TSHZ3	6|6	12	6	2	0|0|0|0	1	1	60	0
H3_ACLYko_g2_1_dFBS_NaOAc	NP_065987.1	DDX55	5|7	12	6	2	0|2|0|0	0.99	0.99	12	0
H2B_ACLYko_g2_1_dFBS	NP_066575.2	ZNF8	3|9	12	6	2	0|0|0|0	1	1	60	0
H3_ACLYko_g2_1_dFBS_NaOAc	NP_073568.2	NUCKS1	6|6	12	6	2	0|0|0|0	1	1	60	0
H3_ACLYko_g2_1_dFBS_NaOAc	NP_075060.1	CENPH	4|8	12	6	2	0|0|0|0	1	1	60	0
H3_ACLYko_g2_1_dFBS_NaOAc	NP_075068.2	NOL6	4|8	12	6	2	0|0|4|0	0.91	0.97	6	0
H3_ACLYko_g2_1_dFBS_NaOAc	NP_075386.1	UPF3B	4|8	12	6	2	0|0|0|0	1	1	60	0
H3_ACLYko_g2_1_dFBS_NaOAc	NP_078887.2	ICE2	5|7	12	6	2	0|0|0|0	1	1	60	0
H3_ACLYko_g2_1_dFBS	NP_079404.3	MUS81	8|4	12	6	2	0|0|0|0	1	1	60	0
H2B_ACLYko_g2_1_dFBS_NaOAc	NP_115517.1	NSRP1	6|6	12	6	2	0|0|0|0	1	1	60	0
H3_ACLYko_g2_1_dFBS_NaOAc	NP_115569.2	RNASEH2C	8|4	12	6	2	0|0|0|0	1	1	60	0
H2B_ACLYko_g2_1_dFBS	NP_116559.1	RECQL	6|6	12	6	2	0|0|0|0	1	1	60	0
H2B_ACLYko_g2_1_dFBS_NaOAc	NP_148980.2	TRIM33	10|2	12	6	2	0|0|0|0	0.99	1	60	0
H3_ACLYko_g2_1_dFBS_NaOAc	NP_149103.1	RRP36	7|5	12	6	2	0|0|0|0	1	1	60	0
H2B_ACLYko_g2_1_dFBS_NaOAc	NP_644810.1	WDR36	9|3	12	6	2	0|0|0|0	1	1	60	0
H3_ACLYko_g2_1_dFBS	NP_653333.1	HNRNPUL1	8|4	12	6	2	0|0|0|0	1	1	60	0
H2B_ACLYko_g2_1_dFBS_NaOAc	NP_680480.1	PPIL2	3|9	12	6	2	0|0|0|0	1	1	60	0
H2B_ACLYko_g2_1_dFBS	NP_689728.3	CKAP2L	3|9	12	6	2	0|0|0|0	1	1	60	0
H3_ACLYko_g2_1_dFBS	NP_775840.3	UBN2	10|2	12	6	2	0|0|0|0	0.99	1	60	0
H3_ACLYko_g2_1_dFBS	NP_787080.2	CCDC71L	7|5	12	6	2	0|0|0|0	1	1	60	0
H2B_ACLYko_g2_1_dFBS_NaOAc	NP_852480.1	EXOSC8	6|6	12	6	2	0|0|0|0	1	1	60	0
H3_ACLYko_g2_1_dFBS	NP_958357.1	ZNF644	5|7	12	6	2	0|0|0|0	1	1	60	0
H2B_ACLYko_g2_1_dFBS	NP_000691.1	ANXA1	6|5	11	5.5	2	0|0|0|0	1	1	55	0
H3_ACLYko_g2_1_dFBS_NaOAc	NP_000691.1	ANXA1	5|6	11	5.5	2	0|0|0|0	1	1	55	0
H3_ACLYko_g2_1_dFBS	NP_001091872.1	ZBTB21	8|3	11	5.5	2	0|0|0|0	1	1	55	0
H3_ACLYko_g2_1_dFBS_NaOAc	NP_001104547.1	EZR	6|5	11	5.5	2	0|0|0|0	1	1	55	0
H2B_ACLYko_g2_1_dFBS_NaOAc	NP_001138787.1	DSN1	6|5	11	5.5	2	0|0|0|0	1	1	55	0
H3_ACLYko_g2_1_dFBS_NaOAc	NP_001186180.1	SGO1	4|7	11	5.5	2	0|0|0|0	1	1	55	0
H2B_ACLYko_g2_1_dFBS	NP_001230075.1	NVL	3|8	11	5.5	2	0|0|0|0	1	1	55	0
H3_ACLYko_g2_1_dFBS_NaOAc	NP_001258522.1	PPME1	7|4	11	5.5	2	2|0|2|0	0.93	0.99	5.5	0
H3_ACLYko_g2_1_dFBS	NP_001512.1	GTF3C2	9|2	11	5.5	2	0|0|0|0	0.99	1	55	0
H2B_ACLYko_g2_1_dFBS_NaOAc	NP_001524.2	HNRNPL	6|5	11	5.5	2	0|3|0|0	0.95	0.96	7.33	0
H3_ACLYko_g2_1_dFBS	NP_002145.3	HSPA4	6|5	11	5.5	2	0|0|0|0	1	1	55	0
H3_ACLYko_g2_1_dFBS_NaOAc	NP_002145.3	HSPA4	4|7	11	5.5	2	0|0|0|0	1	1	55	0
H2B_ACLYko_g2_1_dFBS	NP_002705.2	PPP1R10	2|9	11	5.5	2	0|0|0|0	0.99	1	55	0
H3_ACLYko_g2_1_dFBS_NaOAc	NP_003666.1	PRPF18	7|4	11	5.5	2	0|0|0|0	1	1	55	0
H2B_ACLYko_g2_1_dFBS_NaOAc	NP_003917.1	MBD3	7|4	11	5.5	2	0|0|0|0	1	1	55	0
H2B_ACLYko_g2_1_dFBS	NP_004044.3	BYSL	5|6	11	5.5	2	0|0|0|0	1	1	55	0
H2B_ACLYko_g2_1_dFBS_NaOAc	NP_004102.1	FEN1	7|4	11	5.5	2	0|0|0|0	1	1	55	0
H3_ACLYko_g2_1_dFBS_NaOAc	NP_004417.2	PHC1	4|7	11	5.5	2	0|0|0|0	1	1	55	0
H3_ACLYko_g2_1_dFBS	NP_005215.1	ARID3A	9|2	11	5.5	2	0|0|0|0	0.99	1	55	0
H3_ACLYko_g2_1_dFBS_NaOAc	NP_005783.2	MPHOSPH6	2|9	11	5.5	2	0|0|0|0	0.99	1	55	0
H2B_ACLYko_g2_1_dFBS	NP_005860.2	CWC27	6|5	11	5.5	2	0|0|0|0	1	1	55	0
H3_ACLYko_g2_1_dFBS	NP_006288.2	XRCC1	8|3	11	5.5	2	0|0|0|0	1	1	55	0
H2B_ACLYko_g2_1_dFBS_NaOAc	NP_006315.1	CFDP1	7|4	11	5.5	2	0|0|0|0	1	1	55	0
H3_ACLYko_g2_1_dFBS	NP_006315.1	CFDP1	8|3	11	5.5	2	0|0|0|0	1	1	55	0
H3_ACLYko_g2_1_dFBS_NaOAc	NP_006517.1	ZNF217	5|6	11	5.5	2	0|0|0|0	1	1	55	0
H3_ACLYko_g2_1_dFBS_NaOAc	NP_006640.2	UTP14A	5|6	11	5.5	2	0|0|0|0	1	1	55	0
H3_ACLYko_g2_1_dFBS_NaOAc	NP_006687.3	BRD8	3|8	11	5.5	2	0|0|0|0	1	1	55	0
H3_ACLYko_g2_1_dFBS_NaOAc	NP_008937.1	NUDT21	5|6	11	5.5	2	0|0|0|0	1	1	55	0
H2B_ACLYko_g2_1_dFBS_NaOAc	NP_009035.3	RPL10A	3|8	11	5.5	2	0|0|0|2	0.95	1	11	0
H2B_ACLYko_g2_1_dFBS	NP_036513.2	ORC3	8|3	11	5.5	2	0|0|0|0	1	1	55	0
H3_ACLYko_g2_1_dFBS_NaOAc	NP_037392.1	SAP30BP	3|8	11	5.5	2	0|0|0|0	1	1	55	0
H3_ACLYko_g2_1_dFBS_NaOAc	NP_037423.2	CPSF1	4|7	11	5.5	2	0|0|0|0	1	1	55	0
H2B_ACLYko_g2_1_dFBS_NaOAc	NP_056513.2	GPKOW	5|6	11	5.5	2	0|0|0|0	1	1	55	0
H3_ACLYko_g2_1_dFBS_NaOAc	NP_057130.1	EXOSC1	5|6	11	5.5	2	0|0|0|0	1	1	55	0
H2B_ACLYko_g2_1_dFBS_NaOAc	NP_057131.1	SF3B6	3|8	11	5.5	2	0|0|0|0	1	1	55	0
H3_ACLYko_g2_1_dFBS_NaOAc	NP_057131.1	SF3B6	6|5	11	5.5	2	0|0|0|0	1	1	55	0
H3_ACLYko_g2_1_dFBS	NP_057396.1	WBP11	8|3	11	5.5	2	0|0|0|0	1	1	55	0
H2B_ACLYko_g2_1_dFBS	NP_057591.2	CDK12	5|6	11	5.5	2	0|0|0|0	1	1	55	0
H3_ACLYko_g2_1_dFBS_NaOAc	NP_060255.3	SPDL1	6|5	11	5.5	2	0|0|0|0	1	1	55	0
H3_ACLYko_g2_1_dFBS	NP_060591.3	SLF2	8|3	11	5.5	2	0|0|0|0	1	1	55	0
H2B_ACLYko_g2_1_dFBS_NaOAc	NP_060653.3	SBNO1	3|8	11	5.5	2	0|0|0|0	1	1	55	0
H3_ACLYko_g2_1_dFBS	NP_060758.2	PHF10	7|4	11	5.5	2	0|0|0|0	1	1	55	0
H3_ACLYko_g2_1_dFBS_NaOAc	NP_061960.1	ARL15	3|8	11	5.5	2	0|0|0|0	1	1	55	0
H3_ACLYko_g2_1_dFBS_NaOAc	NP_064543.3	EXOSC5	2|9	11	5.5	2	0|0|0|0	0.99	1	55	0
H3_ACLYko_g2_1_dFBS_NaOAc	NP_064572.2	HMCES	4|7	11	5.5	2	0|0|0|0	1	1	55	0
H3_ACLYko_g2_1_dFBS	NP_064578.2	EMSY	3|8	11	5.5	2	0|0|0|0	1	1	55	0
H3_ACLYko_g2_1_dFBS_NaOAc	NP_064578.2	EMSY	4|7	11	5.5	2	0|0|0|0	1	1	55	0
H3_ACLYko_g2_1_dFBS_NaOAc	NP_065747.1	KIAA1143	4|7	11	5.5	2	0|0|0|0	1	1	55	0
H3_ACLYko_g2_1_dFBS	NP_065907.2	TSHZ3	4|7	11	5.5	2	0|0|0|0	1	1	55	0
H3_ACLYko_g2_1_dFBS_NaOAc	NP_065984.3	ZNF317	6|5	11	5.5	2	0|0|0|0	1	1	55	0
H2B_ACLYko_g2_1_dFBS	NP_071394.2	CLSPN	3|8	11	5.5	2	0|0|0|0	1	1	55	0
H3_ACLYko_g2_1_dFBS	NP_072046.2	DNMT3A	8|3	11	5.5	2	0|0|0|0	1	1	55	0
H3_ACLYko_g2_1_dFBS_NaOAc	NP_073210.1	ESS2	8|3	11	5.5	2	0|0|0|0	1	1	55	0
H3_ACLYko_g2_1_dFBS_NaOAc	NP_073616.6	DDX31	4|7	11	5.5	2	0|4|0|0	0.9	0.95	5.5	0
H3_ACLYko_g2_1_dFBS_NaOAc	NP_077003.1	CCDC86	6|5	11	5.5	2	0|0|0|0	1	1	55	0
H3_ACLYko_g2_1_dFBS_NaOAc	NP_077308.1	BRCC3	4|7	11	5.5	2	0|0|0|0	1	1	55	0
H2B_ACLYko_g2_1_dFBS_NaOAc	NP_079222.1	PSME3IP1	7|4	11	5.5	2	0|0|0|0	1	1	55	0
H3_ACLYko_g2_1_dFBS_NaOAc	NP_085128.2	TET1	5|6	11	5.5	2	0|0|0|0	1	1	55	0
H3_ACLYko_g2_1_dFBS_NaOAc	NP_115726.1	C7orf50	7|4	11	5.5	2	0|0|0|0	1	1	55	0
H3_ACLYko_g2_1_dFBS	NP_597709.2	RAVER1	8|3	11	5.5	2	0|0|0|0	1	1	55	0
H3_ACLYko_g2_1_dFBS_NaOAc	NP_597709.2	RAVER1	6|5	11	5.5	2	0|0|0|0	1	1	55	0
H3_ACLYko_g2_1_dFBS_NaOAc	NP_653324.1	ZMAT2	6|5	11	5.5	2	0|0|0|0	1	1	55	0
H3_ACLYko_g2_1_dFBS	NP_680480.1	PPIL2	5|6	11	5.5	2	0|0|0|0	1	1	55	0
H2B_ACLYko_g2_1_dFBS_NaOAc	NP_689759.2	SRFBP1	5|6	11	5.5	2	0|0|0|0	1	1	55	0
H3_ACLYko_g2_1_dFBS_NaOAc	NP_775106.2	LIN9	5|6	11	5.5	2	0|0|0|0	1	1	55	0
H2B_ACLYko_g2_1_dFBS	NP_919258.2	LIN54	4|7	11	5.5	2	0|0|0|0	1	1	55	0
H3_ACLYko_g2_1_dFBS_NaOAc	NP_932343.1	C1orf52	8|3	11	5.5	2	0|0|0|0	1	1	55	0
H3_ACLYko_g2_1_dFBS	NP_000456.2	BARD1	6|4	10	5	2	0|0|0|0	1	1	50	0
H2B_ACLYko_g2_1_dFBS	NP_000928.1	POLR2A	3|7	10	5	2	0|0|0|3	0.9	0.98	6.67	0
H3_ACLYko_g2_1_dFBS	NP_001036783.1	MIDEAS	5|5	10	5	2	0|0|0|0	1	1	50	0
H3_ACLYko_g2_1_dFBS_NaOAc	NP_001073986.1	SETD5	2|8	10	5	2	0|0|0|0	0.99	1	50	0
H3_ACLYko_g2_1_dFBS	NP_001075019.1	THOC2	7|3	10	5	2	0|0|0|0	1	1	50	0
H2B_ACLYko_g2_1_dFBS	NP_001120683.1	SHTN1	4|6	10	5	2	0|0|0|0	1	1	50	0
H3_ACLYko_g2_1_dFBS	NP_001123617.1	YAP1	8|2	10	5	2	0|0|0|0	0.99	1	50	0
H3_ACLYko_g2_1_dFBS_NaOAc	NP_001136403.1	API5	7|3	10	5	2	0|0|0|0	1	1	50	0
H2B_ACLYko_g2_1_dFBS	NP_001138926.1	STMN1	3|7	10	5	2	0|0|0|0	1	1	50	0
H3_ACLYko_g2_1_dFBS_NaOAc	NP_001153408.1	EBNA1BP2	3|7	10	5	2	0|0|0|0	1	1	50	0
H3_ACLYko_g2_1_dFBS	NP_001171671.1	ZBTB33	6|4	10	5	2	0|2|0|2	0.92	0.98	5	0
H2B_ACLYko_g2_1_dFBS	NP_001186084.1	KAT7	2|8	10	5	2	0|0|0|0	0.99	1	50	0
H3_ACLYko_g2_1_dFBS_NaOAc	NP_001230154.1	PES1	4|6	10	5	2	0|3|0|0	0.93	0.96	6.67	0
H2B_ACLYko_g2_1_dFBS	NP_001231.2	CCNT1	4|6	10	5	2	0|0|0|0	1	1	50	0
H2B_ACLYko_g2_1_dFBS_NaOAc	NP_001231.2	CCNT1	7|3	10	5	2	0|0|0|0	1	1	50	0
H3_ACLYko_g2_1_dFBS	NP_001542.1	IGBP1	8|2	10	5	2	0|0|0|0	0.99	1	50	0
H2B_ACLYko_g2_1_dFBS_NaOAc	NP_001830.1	CNN3	5|5	10	5	2	0|0|0|0	1	1	50	0
H3_ACLYko_g2_1_dFBS	NP_001830.1	CNN3	8|2	10	5	2	0|0|0|0	0.99	1	50	0
H2B_ACLYko_g2_1_dFBS_NaOAc	NP_002120.1	HMGB2	6|4	10	5	2	0|0|0|0	1	1	50	0
H3_ACLYko_g2_1_dFBS	NP_003070.3	SMARCE1	4|6	10	5	2	0|0|0|0	1	1	50	0
H3_ACLYko_g2_1_dFBS_NaOAc	NP_003070.3	SMARCE1	3|7	10	5	2	0|0|0|0	1	1	50	0
H3_ACLYko_g2_1_dFBS_NaOAc	NP_003178.1	TAF9	5|5	10	5	2	0|4|0|0	0.9	0.9	5	0
H3_ACLYko_g2_1_dFBS_NaOAc	NP_003570.2	RAD54L	5|5	10	5	2	0|0|0|0	1	1	50	0
H3_ACLYko_g2_1_dFBS_NaOAc	NP_003788.2	EED	6|4	10	5	2	0|0|0|0	1	1	50	0
H3_ACLYko_g2_1_dFBS_NaOAc	NP_003918.1	MBD2	2|8	10	5	2	0|0|0|0	0.99	1	50	0
H3_ACLYko_g2_1_dFBS_NaOAc	NP_004102.1	FEN1	5|5	10	5	2	0|0|0|0	1	1	50	0
H2B_ACLYko_g2_1_dFBS	NP_004119.1	GTF2F2	6|4	10	5	2	0|0|0|0	1	1	50	0
H3_ACLYko_g2_1_dFBS_NaOAc	NP_004583.2	SFSWAP	3|7	10	5	2	0|0|0|0	1	1	50	0
H2B_ACLYko_g2_1_dFBS	NP_004730.2	MTA2	2|8	10	5	2	0|0|0|0	0.99	1	50	0
H3_ACLYko_g2_1_dFBS_NaOAc	NP_004815.3	CDYL	3|7	10	5	2	0|0|0|0	1	1	50	0
H3_ACLYko_g2_1_dFBS_NaOAc	NP_005643.2	TERF2	5|5	10	5	2	0|0|0|0	1	1	50	0
H3_ACLYko_g2_1_dFBS_NaOAc	NP_005769.1	RBM5	3|7	10	5	2	0|0|0|0	1	1	50	0
H3_ACLYko_g2_1_dFBS	NP_005861.2	SAP18	8|2	10	5	2	0|0|0|0	0.99	1	50	0
H3_ACLYko_g2_1_dFBS_NaOAc	NP_006232.1	PPP1R2	5|5	10	5	2	0|0|0|0	1	1	50	0
H2B_ACLYko_g2_1_dFBS_NaOAc	NP_006288.2	XRCC1	6|4	10	5	2	0|0|0|0	1	1	50	0
H2B_ACLYko_g2_1_dFBS	NP_006416.3	SLU7	5|5	10	5	2	0|0|0|0	1	1	50	0
H3_ACLYko_g2_1_dFBS_NaOAc	NP_006451.1	HEXIM1	3|7	10	5	2	0|0|0|0	1	1	50	0
H3_ACLYko_g2_1_dFBS_NaOAc	NP_008938.2	CPSF6	7|3	10	5	2	0|0|0|0	1	1	50	0
H3_ACLYko_g2_1_dFBS_NaOAc	NP_008941.2	DDX52	4|6	10	5	2	2|2|0|0	0.92	0.98	5	0
H2B_ACLYko_g2_1_dFBS	NP_031397.1	BRD3	4|6	10	5	2	0|0|0|0	1	1	50	0
H3_ACLYko_g2_1_dFBS_NaOAc	NP_037452.1	HCFC2	4|6	10	5	2	0|0|0|0	1	1	50	0
H3_ACLYko_g2_1_dFBS_NaOAc	NP_055096.2	PUF60	5|5	10	5	2	0|0|0|0	1	1	50	0
H3_ACLYko_g2_1_dFBS	NP_055696.3	DCLRE1A	8|2	10	5	2	0|0|0|0	0.99	1	50	0
H2B_ACLYko_g2_1_dFBS_NaOAc	NP_055756.1	MORC2	3|7	10	5	2	0|0|0|0	1	1	50	0
H3_ACLYko_g2_1_dFBS	NP_055829.2	RBM34	8|2	10	5	2	0|0|0|0	0.99	1	50	0
H2B_ACLYko_g2_1_dFBS	NP_056018.2	RPRD2	4|6	10	5	2	0|0|0|0	1	1	50	0
H2B_ACLYko_g2_1_dFBS_NaOAc	NP_057108.2	RBMX2	5|5	10	5	2	0|0|0|0	1	1	50	0
H3_ACLYko_g2_1_dFBS	NP_057131.1	SF3B6	5|5	10	5	2	0|0|0|0	1	1	50	0
H3_ACLYko_g2_1_dFBS_NaOAc	NP_057280.2	RBM19	7|3	10	5	2	0|0|0|0	1	1	50	0
H3_ACLYko_g2_1_dFBS_NaOAc	NP_060577.3	RBM23	5|5	10	5	2	0|0|0|0	1	1	50	0
H3_ACLYko_g2_1_dFBS_NaOAc	NP_060649.3	ATF7IP	4|6	10	5	2	0|0|0|0	1	1	50	0
H3_ACLYko_g2_1_dFBS_NaOAc	NP_060903.2	KDM3A	5|5	10	5	2	0|0|0|0	1	1	50	0
H3_ACLYko_g2_1_dFBS_NaOAc	NP_061156.1	CMAS	5|5	10	5	2	0|0|0|0	1	1	50	0
H2B_ACLYko_g2_1_dFBS	NP_064550.3	RAD18	3|7	10	5	2	0|0|0|0	1	1	50	0
H2B_ACLYko_g2_1_dFBS	NP_065118.2	REXO4	5|5	10	5	2	0|0|0|0	1	1	50	0
H3_ACLYko_g2_1_dFBS	NP_065700.1	CBX8	2|8	10	5	2	0|0|0|0	0.99	1	50	0
H2B_ACLYko_g2_1_dFBS_NaOAc	NP_067026.3	SRPRB	6|4	10	5	2	0|0|0|2	0.97	0.99	10	0
H3_ACLYko_g2_1_dFBS_NaOAc	NP_071401.3	RBM26	5|5	10	5	2	0|0|0|0	1	1	50	0
H2B_ACLYko_g2_1_dFBS	NP_073210.1	ESS2	6|4	10	5	2	0|0|0|0	1	1	50	0
H3_ACLYko_g2_1_dFBS_NaOAc	NP_076922.1	HOXB9	6|4	10	5	2	0|0|0|0	1	1	50	0
H2B_ACLYko_g2_1_dFBS_NaOAc	NP_078811.3	CORO7	7|3	10	5	2	0|0|0|0	1	1	50	0
H2B_ACLYko_g2_1_dFBS_NaOAc	NP_079498.2	WDR82	7|3	10	5	2	0|0|0|0	1	1	50	0
H2B_ACLYko_g2_1_dFBS	NP_114432.2	BRIP1	2|8	10	5	2	0|0|0|0	0.99	1	50	0
H3_ACLYko_g2_1_dFBS_NaOAc	NP_115548.1	USP42	7|3	10	5	2	0|0|0|0	1	1	50	0
H3_ACLYko_g2_1_dFBS_NaOAc	NP_443143.2	ESCO1	3|7	10	5	2	0|0|0|0	1	1	50	0
H3_ACLYko_g2_1_dFBS_NaOAc	NP_478070.1	FAM207A	5|5	10	5	2	0|0|0|0	1	1	50	0
H3_ACLYko_g2_1_dFBS_NaOAc	NP_620775.2	ABRAXAS1	5|5	10	5	2	0|0|0|0	1	1	50	0
H3_ACLYko_g2_1_dFBS	NP_653324.1	ZMAT2	6|4	10	5	2	0|0|0|0	1	1	50	0
H3_ACLYko_g2_1_dFBS_NaOAc	NP_665906.1	HMGA1	7|3	10	5	2	0|0|0|0	1	1	50	0
H2B_ACLYko_g2_1_dFBS	NP_787080.2	CCDC71L	2|8	10	5	2	0|0|0|0	0.99	1	50	0
H3_ACLYko_g2_1_dFBS	NP_858058.1	OGT	6|4	10	5	2	0|3|0|0	0.93	0.96	6.67	0
H3_ACLYko_g2_1_dFBS_NaOAc	NP_976033.1	RP9	5|5	10	5	2	0|0|0|0	1	1	50	0
H3_ACLYko_g2_1_dFBS_NaOAc	NP_001015052.1	MPG	4|5	9	4.5	2	0|0|0|0	1	1	45	0
H2B_ACLYko_g2_1_dFBS	NP_001091059.1	RPP38	3|6	9	4.5	2	0|0|0|0	1	1	45	0
H3_ACLYko_g2_1_dFBS	NP_001120793.1	CBX5	6|3	9	4.5	2	0|0|0|0	1	1	45	0
H2B_ACLYko_g2_1_dFBS	NP_001124334.1	RAD51AP1	5|4	9	4.5	2	0|0|0|0	1	1	45	0
H3_ACLYko_g2_1_dFBS_NaOAc	NP_001138887.1	SETDB1	4|5	9	4.5	2	0|0|0|0	1	1	45	0
H2B_ACLYko_g2_1_dFBS	NP_001159603.1	EME1	3|6	9	4.5	2	0|0|0|0	1	1	45	0
H3_ACLYko_g2_1_dFBS_NaOAc	NP_001160165.1	AFF1	2|7	9	4.5	2	0|0|0|0	0.99	1	45	0
H3_ACLYko_g2_1_dFBS_NaOAc	NP_001161461.1	PQBP1	5|4	9	4.5	2	0|0|0|0	1	1	45	0
H3_ACLYko_g2_1_dFBS_NaOAc	NP_001167455.1	BRD7	7|2	9	4.5	2	0|0|0|0	0.99	1	45	0
H3_ACLYko_g2_1_dFBS_NaOAc	NP_001180202.1	RBBP5	3|6	9	4.5	2	0|0|0|0	1	1	45	0
H2B_ACLYko_g2_1_dFBS	NP_001184222.1	DPYSL2	5|4	9	4.5	2	0|0|0|0	1	1	45	0
H3_ACLYko_g2_1_dFBS_NaOAc	NP_001186210.1	CABIN1	5|4	9	4.5	2	0|0|0|0	1	1	45	0
H3_ACLYko_g2_1_dFBS	NP_001191354.1	BIVM-ERCC5	5|4	9	4.5	2	0|0|0|0	1	1	45	0
H3_ACLYko_g2_1_dFBS_NaOAc	NP_001238918.1	GMNN	3|6	9	4.5	2	0|0|0|0	1	1	45	0
H2B_ACLYko_g2_1_dFBS_NaOAc	NP_001257973.1	NFIX	5|4	9	4.5	2	0|0|0|0	1	1	45	0
H2B_ACLYko_g2_1_dFBS	NP_001524.2	HNRNPL	5|4	9	4.5	2	0|3|0|0	0.92	0.94	6	0
H2B_ACLYko_g2_1_dFBS	NP_002145.3	HSPA4	4|5	9	4.5	2	0|0|0|0	1	1	45	0
H3_ACLYko_g2_1_dFBS_NaOAc	NP_002699.1	PPP1CA	3|6	9	4.5	2	0|2|0|0	0.94	0.99	9	0
H2B_ACLYko_g2_1_dFBS	NP_003069.2	SMARCD3	3|6	9	4.5	2	0|0|0|0	1	1	45	0
H2B_ACLYko_g2_1_dFBS	NP_003101.3	SP2	3|6	9	4.5	2	0|0|0|2	0.94	0.99	9	0
H3_ACLYko_g2_1_dFBS_NaOAc	NP_003428.1	ZNF136	4|5	9	4.5	2	0|0|0|0	1	1	45	0
H3_ACLYko_g2_1_dFBS_NaOAc	NP_003472.2	USP5	6|3	9	4.5	2	0|0|0|0	1	1	45	0
H2B_ACLYko_g2_1_dFBS_NaOAc	NP_003615.2	RANBP3	3|6	9	4.5	2	0|0|0|0	1	1	45	0
H2B_ACLYko_g2_1_dFBS_NaOAc	NP_003694.1	NOP14	4|5	9	4.5	2	0|0|0|0	1	1	45	0
H3_ACLYko_g2_1_dFBS	NP_003917.1	MBD3	5|4	9	4.5	2	0|0|0|0	1	1	45	0
H3_ACLYko_g2_1_dFBS_NaOAc	NP_004250.4	RECQL5	4|5	9	4.5	2	0|0|0|0	1	1	45	0
H3_ACLYko_g2_1_dFBS_NaOAc	NP_004447.2	EZH2	4|5	9	4.5	2	0|0|0|0	1	1	45	0
H3_ACLYko_g2_1_dFBS_NaOAc	NP_005862.1	SMNDC1	5|4	9	4.5	2	0|0|0|0	1	1	45	0
H2B_ACLYko_g2_1_dFBS	NP_005868.1	SF3A1	4|5	9	4.5	2	0|0|0|0	1	1	45	0
H2B_ACLYko_g2_1_dFBS	NP_005900.2	MAP1B	5|4	9	4.5	2	0|2|0|0	0.96	0.98	9	0
H2B_ACLYko_g2_1_dFBS_NaOAc	NP_005964.3	PRCC	6|3	9	4.5	2	0|0|0|0	1	1	45	0
H3_ACLYko_g2_1_dFBS_NaOAc	NP_006388.2	RNASEH2A	4|5	9	4.5	2	0|0|0|0	1	1	45	0
H2B_ACLYko_g2_1_dFBS_NaOAc	NP_006416.3	SLU7	2|7	9	4.5	2	0|0|0|0	0.99	1	45	0
H3_ACLYko_g2_1_dFBS_NaOAc	NP_006550.1	KHDRBS1	5|4	9	4.5	2	0|0|0|3	0.92	0.94	6	0
H3_ACLYko_g2_1_dFBS_NaOAc	NP_006631.2	SEPTIN9	4|5	9	4.5	2	0|0|0|0	1	1	45	0
H2B_ACLYko_g2_1_dFBS	NP_006704.3	SUB1	5|4	9	4.5	2	0|0|0|0	1	1	45	0
H3_ACLYko_g2_1_dFBS_NaOAc	NP_008861.2	SKP1	4|5	9	4.5	2	0|0|0|0	1	1	45	0
H2B_ACLYko_g2_1_dFBS_NaOAc	NP_008909.1	RNF113A	3|6	9	4.5	2	0|0|0|0	1	1	45	0
H3_ACLYko_g2_1_dFBS	NP_008958.2	TOPBP1	6|3	9	4.5	2	0|0|0|0	1	1	45	0
H3_ACLYko_g2_1_dFBS_NaOAc	NP_036516.1	GMEB2	6|3	9	4.5	2	0|0|0|0	1	1	45	0
H2B_ACLYko_g2_1_dFBS	NP_038477.2	BAZ2A	6|3	9	4.5	2	0|0|0|0	1	1	45	0
H2B_ACLYko_g2_1_dFBS_NaOAc	NP_055568.3	BMS1	6|3	9	4.5	2	0|0|0|0	1	1	45	0
H2B_ACLYko_g2_1_dFBS	NP_055756.1	MORC2	5|4	9	4.5	2	0|0|0|0	1	1	45	0
H3_ACLYko_g2_1_dFBS_NaOAc	NP_055819.2	EXOSC7	5|4	9	4.5	2	0|0|0|0	1	1	45	0
H2B_ACLYko_g2_1_dFBS	NP_057458.4	ARID4B	4|5	9	4.5	2	0|0|0|0	1	1	45	0
H2B_ACLYko_g2_1_dFBS	NP_057562.3	ZC3HC1	4|5	9	4.5	2	0|2|0|0	0.96	0.98	9	0
H3_ACLYko_g2_1_dFBS	NP_057562.3	ZC3HC1	6|3	9	4.5	2	0|2|0|0	0.94	0.99	9	0
H2B_ACLYko_g2_1_dFBS	NP_060252.4	TASOR2	4|5	9	4.5	2	0|0|0|0	1	1	45	0
H2B_ACLYko_g2_1_dFBS_NaOAc	NP_060633.1	DNAJC17	4|5	9	4.5	2	0|0|0|0	1	1	45	0
H3_ACLYko_g2_1_dFBS	NP_061156.1	CMAS	5|4	9	4.5	2	0|0|0|0	1	1	45	0
H3_ACLYko_g2_1_dFBS	NP_061983.2	ZKSCAN4	7|2	9	4.5	2	0|0|0|0	0.99	1	45	0
H3_ACLYko_g2_1_dFBS_NaOAc	NP_065907.2	TSHZ3	4|5	9	4.5	2	0|0|0|0	1	1	45	0
H3_ACLYko_g2_1_dFBS_NaOAc	NP_072046.2	DNMT3A	6|3	9	4.5	2	0|0|0|0	1	1	45	0
H3_ACLYko_g2_1_dFBS	NP_075384.3	KRI1	6|3	9	4.5	2	0|0|0|0	1	1	45	0
H3_ACLYko_g2_1_dFBS	NP_076922.1	HOXB9	4|5	9	4.5	2	0|0|0|0	1	1	45	0
H2B_ACLYko_g2_1_dFBS_NaOAc	NP_078905.2	CENPU	6|3	9	4.5	2	0|0|0|0	1	1	45	0
H3_ACLYko_g2_1_dFBS_NaOAc	NP_078951.2	PALB2	3|6	9	4.5	2	0|0|0|0	1	1	45	0
H2B_ACLYko_g2_1_dFBS	NP_079222.1	PSME3IP1	4|5	9	4.5	2	0|0|0|0	1	1	45	0
H3_ACLYko_g2_1_dFBS_NaOAc	NP_113676.2	L3MBTL2	2|7	9	4.5	2	0|0|0|0	0.99	1	45	0
H2B_ACLYko_g2_1_dFBS	NP_115597.3	CHD6	6|3	9	4.5	2	0|0|0|0	1	1	45	0
H2B_ACLYko_g2_1_dFBS_NaOAc	NP_115708.1	WDR83	7|2	9	4.5	2	0|0|0|0	0.99	1	45	0
H2B_ACLYko_g2_1_dFBS_NaOAc	NP_115814.1	L3MBTL3	6|3	9	4.5	2	0|0|0|0	1	1	45	0
H3_ACLYko_g2_1_dFBS_NaOAc	NP_116242.2	PWWP3A	3|6	9	4.5	2	0|0|0|0	1	1	45	0
H3_ACLYko_g2_1_dFBS_NaOAc	NP_612361.1	SAMD1	3|6	9	4.5	2	0|0|0|0	1	1	45	0
H3_ACLYko_g2_1_dFBS_NaOAc	NP_660090.2	ZSCAN25	5|4	9	4.5	2	0|0|0|0	1	1	45	0
H3_ACLYko_g2_1_dFBS_NaOAc	NP_958845.1	TCEA1	5|4	9	4.5	2	0|0|0|0	1	1	45	0
H2B_ACLYko_g2_1_dFBS_NaOAc	NP_973728.1	ELF2	2|7	9	4.5	2	0|0|0|0	0.99	1	45	0
H2B_ACLYko_g2_1_dFBS_NaOAc	NP_997215.1	ERICH1	7|2	9	4.5	2	0|0|0|0	0.99	1	45	0
H3_ACLYko_g2_1_dFBS_NaOAc	NP_000995.1	RPLP2	2|6	8	4	2	0|0|0|0	0.99	1	40	0
H3_ACLYko_g2_1_dFBS	NP_001009608.1	SLX4IP	4|4	8	4	2	0|0|0|0	1	1	40	0
H3_ACLYko_g2_1_dFBS_NaOAc	NP_001026868.2	PRPF40B	2|6	8	4	2	0|0|0|0	0.99	1	40	0
H2B_ACLYko_g2_1_dFBS_NaOAc	NP_001036783.1	MIDEAS	2|6	8	4	2	0|0|0|0	0.99	1	40	0
H2B_ACLYko_g2_1_dFBS_NaOAc	NP_001070913.1	JADE3	4|4	8	4	2	0|0|0|0	1	1	40	0
H3_ACLYko_g2_1_dFBS_NaOAc	NP_001073315.1	CREBBP	6|2	8	4	2	0|0|0|0	0.99	1	40	0
H3_ACLYko_g2_1_dFBS	NP_001120683.1	SHTN1	3|5	8	4	2	0|0|0|0	1	1	40	0
H2B_ACLYko_g2_1_dFBS	NP_001121615.1	PMS1	3|5	8	4	2	0|0|0|0	1	1	40	0
H2B_ACLYko_g2_1_dFBS_NaOAc	NP_001122318.1	SMARCA4	3|5	8	4	2	0|0|0|2	0.93	0.98	8	0
H2B_ACLYko_g2_1_dFBS_NaOAc	NP_001123892.1	SMARCC2	3|5	8	4	2	0|0|0|2	0.93	0.98	8	0
H2B_ACLYko_g2_1_dFBS_NaOAc	NP_001124334.1	RAD51AP1	5|3	8	4	2	0|0|0|0	1	1	40	0
H3_ACLYko_g2_1_dFBS_NaOAc	NP_001124334.1	RAD51AP1	5|3	8	4	2	0|0|0|0	1	1	40	0
H3_ACLYko_g2_1_dFBS_NaOAc	NP_001135890.1	MORF4L2	3|5	8	4	2	0|0|0|0	1	1	40	0
H2B_ACLYko_g2_1_dFBS_NaOAc	NP_001139526.1	SNCA	5|3	8	4	2	0|0|0|0	1	1	40	0
H3_ACLYko_g2_1_dFBS	NP_001139526.1	SNCA	5|3	8	4	2	0|0|0|0	1	1	40	0
H3_ACLYko_g2_1_dFBS	NP_001153408.1	EBNA1BP2	6|2	8	4	2	0|0|0|0	0.99	1	40	0
H3_ACLYko_g2_1_dFBS	NP_001164236.1	LCOR	4|4	8	4	2	0|0|0|0	1	1	40	0
H3_ACLYko_g2_1_dFBS_NaOAc	NP_001182237.1	CGGBP1	3|5	8	4	2	0|0|0|0	1	1	40	0
H3_ACLYko_g2_1_dFBS	NP_001185619.1	PPAN-P2RY11	5|3	8	4	2	0|0|0|0	1	1	40	0
H3_ACLYko_g2_1_dFBS	NP_001186210.1	CABIN1	3|5	8	4	2	0|0|0|0	1	1	40	0
H3_ACLYko_g2_1_dFBS_NaOAc	NP_001188493.1	PLRG1	3|5	8	4	2	0|0|0|0	1	1	40	0
H3_ACLYko_g2_1_dFBS_NaOAc	NP_001231931.1	NFIC	4|4	8	4	2	0|0|0|0	1	1	40	0
H2B_ACLYko_g2_1_dFBS	NP_001254509.1	PRC1	3|5	8	4	2	0|0|0|0	1	1	40	0
H2B_ACLYko_g2_1_dFBS	NP_001257889.1	NOSIP	2|6	8	4	2	0|0|0|0	0.99	1	40	0
H3_ACLYko_g2_1_dFBS_NaOAc	NP_002258.2	KPNA3	4|4	8	4	2	0|0|0|0	1	1	40	0
H3_ACLYko_g2_1_dFBS_NaOAc	NP_002700.1	PPP1CB	3|5	8	4	2	0|0|0|0	1	1	40	0
H2B_ACLYko_g2_1_dFBS	NP_003141.2	STAT3	2|6	8	4	2	0|0|0|0	0.99	1	40	0
H3_ACLYko_g2_1_dFBS	NP_003141.2	STAT3	5|3	8	4	2	0|0|0|0	1	1	40	0
H2B_ACLYko_g2_1_dFBS	NP_003472.2	USP5	3|5	8	4	2	0|0|0|0	1	1	40	0
H2B_ACLYko_g2_1_dFBS_NaOAc	NP_003472.2	USP5	4|4	8	4	2	0|0|0|0	1	1	40	0
H3_ACLYko_g2_1_dFBS_NaOAc	NP_003622.2	PARG	4|4	8	4	2	0|0|0|0	1	1	40	0
H3_ACLYko_g2_1_dFBS	NP_003788.2	EED	6|2	8	4	2	0|0|0|0	0.99	1	40	0
H3_ACLYko_g2_1_dFBS	NP_004809.2	DDX23	2|6	8	4	2	0|0|0|0	0.99	1	40	0
H3_ACLYko_g2_1_dFBS_NaOAc	NP_005021.2	PLK1	4|4	8	4	2	0|0|0|0	1	1	40	0
H3_ACLYko_g2_1_dFBS_NaOAc	NP_005111.2	MED12	5|3	8	4	2	0|0|0|0	1	1	40	0
H3_ACLYko_g2_1_dFBS	NP_005446.2	ZRANB2	6|2	8	4	2	0|0|0|0	0.99	1	40	0
H3_ACLYko_g2_1_dFBS_NaOAc	NP_005633.2	TAF7	4|4	8	4	2	0|0|0|0	1	1	40	0
H3_ACLYko_g2_1_dFBS_NaOAc	NP_005808.3	PLIN3	4|4	8	4	2	0|0|0|0	1	1	40	0
H2B_ACLYko_g2_1_dFBS	NP_005917.2	MFAP1	3|5	8	4	2	0|0|0|0	1	1	40	0
H3_ACLYko_g2_1_dFBS	NP_005917.2	MFAP1	5|3	8	4	2	0|0|0|0	1	1	40	0
H2B_ACLYko_g2_1_dFBS	NP_006631.2	SEPTIN9	4|4	8	4	2	0|0|0|0	1	1	40	0
H3_ACLYko_g2_1_dFBS_NaOAc	NP_006819.2	ASCC3	3|5	8	4	2	0|0|0|0	1	1	40	0
H3_ACLYko_g2_1_dFBS_NaOAc	NP_008987.2	CLASRP	3|5	8	4	2	0|0|0|0	1	1	40	0
H2B_ACLYko_g2_1_dFBS_NaOAc	NP_054886.2	CCDC59	3|5	8	4	2	0|0|0|0	1	1	40	0
H3_ACLYko_g2_1_dFBS_NaOAc	NP_054886.2	CCDC59	3|5	8	4	2	0|0|0|0	1	1	40	0
H3_ACLYko_g2_1_dFBS_NaOAc	NP_055527.1	SETD1A	2|6	8	4	2	0|0|0|0	0.99	1	40	0
H3_ACLYko_g2_1_dFBS_NaOAc	NP_055653.2	ZBED4	4|4	8	4	2	0|0|0|0	1	1	40	0
H2B_ACLYko_g2_1_dFBS	NP_055696.3	DCLRE1A	2|6	8	4	2	0|0|0|0	0.99	1	40	0
H2B_ACLYko_g2_1_dFBS_NaOAc	NP_055706.1	PDAP1	4|4	8	4	2	0|0|0|0	1	1	40	0
H3_ACLYko_g2_1_dFBS_NaOAc	NP_055758.1	ZHX2	4|4	8	4	2	0|0|0|0	1	1	40	0
H3_ACLYko_g2_1_dFBS_NaOAc	NP_056981.2	PIAS4	2|6	8	4	2	0|0|0|0	0.99	1	40	0
H3_ACLYko_g2_1_dFBS_NaOAc	NP_057136.2	RRP15	3|5	8	4	2	0|0|0|0	1	1	40	0
H3_ACLYko_g2_1_dFBS_NaOAc	NP_057558.3	CCDC174	4|4	8	4	2	0|0|0|0	1	1	40	0
H3_ACLYko_g2_1_dFBS	NP_057705.3	PHF21A	5|3	8	4	2	0|0|0|0	1	1	40	0
H3_ACLYko_g2_1_dFBS_NaOAc	NP_058632.2	UBN1	5|3	8	4	2	0|0|0|0	1	1	40	0
H3_ACLYko_g2_1_dFBS_NaOAc	NP_061862.1	RBM27	4|4	8	4	2	0|0|0|0	1	1	40	0
H3_ACLYko_g2_1_dFBS_NaOAc	NP_067026.3	SRPRB	4|4	8	4	2	0|0|0|2	0.95	0.95	8	0
H2B_ACLYko_g2_1_dFBS	NP_068765.3	BCORL1	6|2	8	4	2	0|0|0|0	0.99	1	40	0
H3_ACLYko_g2_1_dFBS_NaOAc	NP_071936.2	SUDS3	2|6	8	4	2	0|0|0|0	0.99	1	40	0
H2B_ACLYko_g2_1_dFBS	NP_075376.2	ARID4A	2|6	8	4	2	0|0|0|0	0.99	1	40	0
H2B_ACLYko_g2_1_dFBS_NaOAc	NP_076922.1	HOXB9	4|4	8	4	2	0|0|0|0	1	1	40	0
H3_ACLYko_g2_1_dFBS_NaOAc	NP_078873.2	MAP7D3	2|6	8	4	2	0|0|0|0	0.99	1	40	0
H3_ACLYko_g2_1_dFBS_NaOAc	NP_116204.3	NFATC2IP	6|2	8	4	2	0|0|0|0	0.99	1	40	0
H3_ACLYko_g2_1_dFBS_NaOAc	NP_116315.1	TCEAL3	3|5	8	4	2	0|0|0|0	1	1	40	0
H3_ACLYko_g2_1_dFBS	NP_443143.2	ESCO1	5|3	8	4	2	0|0|0|0	1	1	40	0
H3_ACLYko_g2_1_dFBS_NaOAc	NP_542942.1	ZNF280B	2|6	8	4	2	0|0|0|0	0.99	1	40	0
H3_ACLYko_g2_1_dFBS_NaOAc	NP_666019.1	ZSCAN21	2|6	8	4	2	0|0|0|0	0.99	1	40	0
H3_ACLYko_g2_1_dFBS	NP_689728.3	CKAP2L	4|4	8	4	2	0|0|0|0	1	1	40	0
H3_ACLYko_g2_1_dFBS_NaOAc	NP_694880.1	EDF1	3|5	8	4	2	0|0|0|0	1	1	40	0
H2B_ACLYko_g2_1_dFBS_NaOAc	NP_789782.1	CHMP4B	3|5	8	4	2	0|0|0|0	1	1	40	0
H3_ACLYko_g2_1_dFBS_NaOAc	NP_848927.2	MTDH	3|5	8	4	2	0|0|0|0	1	1	40	0
H2B_ACLYko_g2_1_dFBS_NaOAc	NP_852469.1	TCF20	5|3	8	4	2	0|0|0|0	1	1	40	0
H3_ACLYko_g2_1_dFBS_NaOAc	NP_937987.2	E2F6	3|5	8	4	2	0|0|0|0	1	1	40	0
H2B_ACLYko_g2_1_dFBS	NP_001032242.1	FOXK1	4|3	7	3.5	2	0|0|0|0	1	1	35	0
H3_ACLYko_g2_1_dFBS_NaOAc	NP_001035905.1	CAST	5|2	7	3.5	2	0|0|0|0	0.99	1	35	0
H3_ACLYko_g2_1_dFBS_NaOAc	NP_001070913.1	JADE3	3|4	7	3.5	2	0|0|0|0	1	1	35	0
H3_ACLYko_g2_1_dFBS_NaOAc	NP_001078956.1	MYSM1	2|5	7	3.5	2	0|0|0|0	0.99	1	35	0
H2B_ACLYko_g2_1_dFBS	NP_001104490.1	SUPT5H	3|4	7	3.5	2	0|0|0|0	1	1	35	0
H2B_ACLYko_g2_1_dFBS	NP_001106178.1	TLK2	3|4	7	3.5	2	0|0|0|0	1	1	35	0
H2B_ACLYko_g2_1_dFBS_NaOAc	NP_001106178.1	TLK2	2|5	7	3.5	2	0|0|0|0	0.99	1	35	0
H3_ACLYko_g2_1_dFBS_NaOAc	NP_001129036.1	HSF2	2|5	7	3.5	2	0|0|0|0	0.99	1	35	0
H3_ACLYko_g2_1_dFBS_NaOAc	NP_001138846.1	ALKBH2	3|4	7	3.5	2	0|0|0|0	1	1	35	0
H3_ACLYko_g2_1_dFBS_NaOAc	NP_001138926.1	STMN1	3|4	7	3.5	2	0|0|0|0	1	1	35	0
H3_ACLYko_g2_1_dFBS_NaOAc	NP_001164236.1	LCOR	4|3	7	3.5	2	0|0|0|0	1	1	35	0
H3_ACLYko_g2_1_dFBS	NP_001184222.1	DPYSL2	3|4	7	3.5	2	0|0|0|0	1	1	35	0
H2B_ACLYko_g2_1_dFBS	NP_001185619.1	PPAN-P2RY11	2|5	7	3.5	2	0|0|0|0	0.99	1	35	0
H3_ACLYko_g2_1_dFBS_NaOAc	NP_001186084.1	KAT7	3|4	7	3.5	2	0|0|0|0	1	1	35	0
H3_ACLYko_g2_1_dFBS_NaOAc	NP_001510.2	BRF1	2|5	7	3.5	2	0|0|0|0	0.99	1	35	0
H3_ACLYko_g2_1_dFBS_NaOAc	NP_002795.2	PSMC3	4|3	7	3.5	2	0|0|0|0	1	1	35	0
H3_ACLYko_g2_1_dFBS_NaOAc	NP_002865.1	RAD23B	5|2	7	3.5	2	0|0|0|0	0.99	1	35	0
H3_ACLYko_g2_1_dFBS_NaOAc	NP_002937.1	RPA2	4|3	7	3.5	2	0|0|0|0	1	1	35	0
H3_ACLYko_g2_1_dFBS_NaOAc	NP_003133.1	SSB	5|2	7	3.5	2	0|0|0|0	0.99	1	35	0
H2B_ACLYko_g2_1_dFBS	NP_003277.1	TOP1	2|5	7	3.5	2	0|0|0|0	0.99	1	35	0
H3_ACLYko_g2_1_dFBS_NaOAc	NP_003316.3	HIRA	4|3	7	3.5	2	0|0|0|0	1	1	35	0
H2B_ACLYko_g2_1_dFBS	NP_003790.1	RNMT	3|4	7	3.5	2	0|0|0|0	1	1	35	0
H2B_ACLYko_g2_1_dFBS	NP_003893.2	FUBP1	4|3	7	3.5	2	0|0|0|0	1	1	35	0
H3_ACLYko_g2_1_dFBS_NaOAc	NP_004526.1	MYT1	3|4	7	3.5	2	0|0|0|0	1	1	35	0
H3_ACLYko_g2_1_dFBS_NaOAc	NP_004699.1	PDCD5	4|3	7	3.5	2	0|0|0|0	1	1	35	0
H2B_ACLYko_g2_1_dFBS	NP_004746.2	RPS6KA5	4|3	7	3.5	2	0|0|0|0	1	1	35	0
H2B_ACLYko_g2_1_dFBS	NP_004815.3	CDYL	2|5	7	3.5	2	0|0|0|0	0.99	1	35	0
H3_ACLYko_g2_1_dFBS_NaOAc	NP_005398.1	SALL2	3|4	7	3.5	2	0|0|0|0	1	1	35	0
H2B_ACLYko_g2_1_dFBS	NP_005633.2	TAF7	4|3	7	3.5	2	0|0|0|0	1	1	35	0
H3_ACLYko_g2_1_dFBS_NaOAc	NP_005763.3	RCL1	4|3	7	3.5	2	0|0|0|0	1	1	35	0
H3_ACLYko_g2_1_dFBS_NaOAc	NP_005828.2	POP7	4|3	7	3.5	2	0|0|0|0	1	1	35	0
H3_ACLYko_g2_1_dFBS	NP_006416.3	SLU7	4|3	7	3.5	2	0|0|0|0	1	1	35	0
H3_ACLYko_g2_1_dFBS_NaOAc	NP_006629.2	RPP40	4|3	7	3.5	2	0|0|0|0	1	1	35	0
H3_ACLYko_g2_1_dFBS_NaOAc	NP_006699.2	GLO1	5|2	7	3.5	2	0|0|0|0	0.99	1	35	0
H3_ACLYko_g2_1_dFBS_NaOAc	NP_006812.3	ACOT2	5|2	7	3.5	2	0|0|0|0	0.99	1	35	0
H3_ACLYko_g2_1_dFBS_NaOAc	NP_009145.1	SEC63	5|2	7	3.5	2	0|0|0|0	0.99	1	35	0
H2B_ACLYko_g2_1_dFBS_NaOAc	NP_036336.2	GTF3C4	4|3	7	3.5	2	0|0|0|0	1	1	35	0
H3_ACLYko_g2_1_dFBS_NaOAc	NP_036440.1	KDM2A	5|2	7	3.5	2	0|0|0|0	0.99	1	35	0
H2B_ACLYko_g2_1_dFBS_NaOAc	NP_037392.1	SAP30BP	5|2	7	3.5	2	0|0|0|0	0.99	1	35	0
H2B_ACLYko_g2_1_dFBS	NP_037414.3	UHRF1	3|4	7	3.5	2	0|0|0|0	1	1	35	0
H3_ACLYko_g2_1_dFBS_NaOAc	NP_055083.1	MAPRE2	3|4	7	3.5	2	0|0|0|0	1	1	35	0
H3_ACLYko_g2_1_dFBS_NaOAc	NP_055514.3	ZNF646	2|5	7	3.5	2	0|0|0|0	0.99	1	35	0
H3_ACLYko_g2_1_dFBS	NP_055527.1	SETD1A	3|4	7	3.5	2	0|0|0|0	1	1	35	0
H2B_ACLYko_g2_1_dFBS	NP_055568.3	BMS1	2|5	7	3.5	2	0|0|0|0	0.99	1	35	0
H2B_ACLYko_g2_1_dFBS	NP_055598.1	ARHGAP11A	3|4	7	3.5	2	0|0|0|0	1	1	35	0
H3_ACLYko_g2_1_dFBS_NaOAc	NP_055706.1	PDAP1	3|4	7	3.5	2	0|0|0|0	1	1	35	0
H2B_ACLYko_g2_1_dFBS	NP_055836.1	ZNF292	4|3	7	3.5	2	0|0|0|0	1	1	35	0
H2B_ACLYko_g2_1_dFBS	NP_056170.2	SUZ12	3|4	7	3.5	2	0|0|0|0	1	1	35	0
H3_ACLYko_g2_1_dFBS_NaOAc	NP_056509.2	ZNF777	5|2	7	3.5	2	0|0|0|0	0.99	1	35	0
H2B_ACLYko_g2_1_dFBS	NP_056513.2	GPKOW	5|2	7	3.5	2	0|0|0|0	0.99	1	35	0
H3_ACLYko_g2_1_dFBS_NaOAc	NP_057063.2	MED23	2|5	7	3.5	2	0|0|0|0	0.99	1	35	0
H2B_ACLYko_g2_1_dFBS	NP_057130.1	EXOSC1	2|5	7	3.5	2	0|0|0|0	0.99	1	35	0
H3_ACLYko_g2_1_dFBS_NaOAc	NP_057251.2	NOL7	2|5	7	3.5	2	0|0|0|0	0.99	1	35	0
H3_ACLYko_g2_1_dFBS_NaOAc	NP_057712.2	WAC	2|5	7	3.5	2	0|0|0|0	0.99	1	35	0
H2B_ACLYko_g2_1_dFBS	NP_060591.3	SLF2	3|4	7	3.5	2	0|0|0|0	1	1	35	0
H3_ACLYko_g2_1_dFBS_NaOAc	NP_060628.2	SLC4A1AP	4|3	7	3.5	2	0|0|0|0	1	1	35	0
H3_ACLYko_g2_1_dFBS_NaOAc	NP_061886.2	PIMREG	3|4	7	3.5	2	0|0|0|0	1	1	35	0
H2B_ACLYko_g2_1_dFBS_NaOAc	NP_061915.2	PUS7	5|2	7	3.5	2	0|0|0|0	0.99	1	35	0
H2B_ACLYko_g2_1_dFBS_NaOAc	NP_073568.2	NUCKS1	4|3	7	3.5	2	0|0|0|0	1	1	35	0
H3_ACLYko_g2_1_dFBS_NaOAc	NP_075384.3	KRI1	5|2	7	3.5	2	0|0|0|0	0.99	1	35	0
H2B_ACLYko_g2_1_dFBS_NaOAc	NP_077308.1	BRCC3	4|3	7	3.5	2	0|0|0|0	1	1	35	0
H2B_ACLYko_g2_1_dFBS	NP_078905.2	CENPU	3|4	7	3.5	2	0|0|0|0	1	1	35	0
H2B_ACLYko_g2_1_dFBS	NP_085128.2	TET1	3|4	7	3.5	2	0|0|0|0	1	1	35	0
H2B_ACLYko_g2_1_dFBS	NP_115687.2	POLDIP3	2|5	7	3.5	2	0|0|0|0	0.99	1	35	0
H2B_ACLYko_g2_1_dFBS	NP_148980.2	TRIM33	2|5	7	3.5	2	0|0|0|0	0.99	1	35	0
H3_ACLYko_g2_1_dFBS_NaOAc	NP_149130.1	CALD1	3|4	7	3.5	2	0|0|0|0	1	1	35	0
H3_ACLYko_g2_1_dFBS_NaOAc	NP_443183.1	DNTTIP1	5|2	7	3.5	2	0|0|0|0	0.99	1	35	0
H2B_ACLYko_g2_1_dFBS	NP_631908.1	TRUB1	3|4	7	3.5	2	0|0|0|0	1	1	35	0
H2B_ACLYko_g2_1_dFBS	NP_653333.1	HNRNPUL1	2|5	7	3.5	2	0|0|0|0	0.99	1	35	0
H2B_ACLYko_g2_1_dFBS_NaOAc	NP_653333.1	HNRNPUL1	4|3	7	3.5	2	0|0|0|0	1	1	35	0
H3_ACLYko_g2_1_dFBS_NaOAc	NP_689647.2	CWF19L2	3|4	7	3.5	2	0|0|0|0	1	1	35	0
H3_ACLYko_g2_1_dFBS_NaOAc	NP_689854.2	ARID2	4|3	7	3.5	2	0|0|0|0	1	1	35	0
H3_ACLYko_g2_1_dFBS_NaOAc	NP_778250.2	TDRP	4|3	7	3.5	2	0|0|0|0	1	1	35	0
H3_ACLYko_g2_1_dFBS	NP_861447.3	NCOA7	5|2	7	3.5	2	0|0|0|0	0.99	1	35	0
H3_ACLYko_g2_1_dFBS_NaOAc	NP_932157.1	PHC2	3|4	7	3.5	2	0|0|0|0	1	1	35	0
H2B_ACLYko_g2_1_dFBS	NP_958357.1	ZNF644	2|5	7	3.5	2	0|0|0|0	0.99	1	35	0
H3_ACLYko_g2_1_dFBS_NaOAc	NP_000312.2	RB1	2|4	6	3	2	0|0|0|0	0.99	1	30	0
H3_ACLYko_g2_1_dFBS_NaOAc	NP_001003681.1	HMGXB4	3|3	6	3	2	0|0|0|0	1	1	30	0
H3_ACLYko_g2_1_dFBS_NaOAc	NP_001006936.1	TCEAL4	4|2	6	3	2	0|0|0|0	0.99	1	30	0
H2B_ACLYko_g2_1_dFBS_NaOAc	NP_001008397.1	WDHD1	4|2	6	3	2	0|0|0|0	0.99	1	30	0
H3_ACLYko_g2_1_dFBS_NaOAc	NP_001073027.1	HNRNPUL2	2|4	6	3	2	0|0|0|0	0.99	1	30	0
H3_ACLYko_g2_1_dFBS_NaOAc	NP_001073922.2	INTS1	2|4	6	3	2	0|0|0|0	0.99	1	30	0
H3_ACLYko_g2_1_dFBS_NaOAc	NP_001123532.1	ATF7	2|4	6	3	2	0|0|0|0	0.99	1	30	0
H3_ACLYko_g2_1_dFBS_NaOAc	NP_001135442.1	DAXX	3|3	6	3	2	0|0|0|0	1	1	30	0
H3_ACLYko_g2_1_dFBS_NaOAc	NP_001171748.1	GNL3L	3|3	6	3	2	0|0|0|0	1	1	30	0
H3_ACLYko_g2_1_dFBS	NP_001231867.1	TXN	4|2	6	3	2	0|0|0|0	0.99	1	30	0
H3_ACLYko_g2_1_dFBS	NP_001238918.1	GMNN	4|2	6	3	2	0|0|0|0	0.99	1	30	0
H3_ACLYko_g2_1_dFBS_NaOAc	NP_001243369.1	C19orf47	2|4	6	3	2	0|0|0|0	0.99	1	30	0
H3_ACLYko_g2_1_dFBS	NP_001243755.1	PAF1	3|3	6	3	2	0|0|0|0	1	1	30	0
H3_ACLYko_g2_1_dFBS_NaOAc	NP_001258558.1	MEF2D	2|4	6	3	2	0|0|0|0	0.99	1	30	0
H2B_ACLYko_g2_1_dFBS	NP_001512.1	GTF3C2	3|3	6	3	2	0|0|0|0	1	1	30	0
H3_ACLYko_g2_1_dFBS_NaOAc	NP_002086.1	GTF2E2	3|3	6	3	2	0|0|0|0	1	1	30	0
H3_ACLYko_g2_1_dFBS_NaOAc	NP_002351.1	MAFK	2|4	6	3	2	0|0|0|0	0.99	1	30	0
H3_ACLYko_g2_1_dFBS	NP_003101.3	SP2	3|3	6	3	2	0|0|0|2	0.89	0.89	6	0
H3_ACLYko_g2_1_dFBS_NaOAc	NP_003101.3	SP2	3|3	6	3	2	0|0|0|2	0.89	0.89	6	0
H3_ACLYko_g2_1_dFBS_NaOAc	NP_003193.2	TCF7	2|4	6	3	2	0|0|0|0	0.99	1	30	0
H3_ACLYko_g2_1_dFBS_NaOAc	NP_003214.1	TFAP4	3|3	6	3	2	0|0|0|0	1	1	30	0
H2B_ACLYko_g2_1_dFBS	NP_003441.1	ZNF174	3|3	6	3	2	0|0|0|0	1	1	30	0
H2B_ACLYko_g2_1_dFBS	NP_003463.1	DEK	3|3	6	3	2	0|0|0|0	1	1	30	0
H3_ACLYko_g2_1_dFBS_NaOAc	NP_003677.4	EXO1	2|4	6	3	2	0|0|0|0	0.99	1	30	0
H2B_ACLYko_g2_1_dFBS_NaOAc	NP_004275.4	CHD1L	2|4	6	3	2	0|0|0|0	0.99	1	30	0
H3_ACLYko_g2_1_dFBS	NP_004583.2	SFSWAP	4|2	6	3	2	0|0|0|0	0.99	1	30	0
H3_ACLYko_g2_1_dFBS_NaOAc	NP_004805.2	SNRNP40	3|3	6	3	2	0|0|0|0	1	1	30	0
H2B_ACLYko_g2_1_dFBS_NaOAc	NP_005506.3	MNX1	4|2	6	3	2	0|0|0|0	0.99	1	30	0
H3_ACLYko_g2_1_dFBS_NaOAc	NP_005506.3	MNX1	4|2	6	3	2	0|0|0|0	0.99	1	30	0
H3_ACLYko_g2_1_dFBS_NaOAc	NP_005957.2	NAB1	2|4	6	3	2	0|0|0|0	0.99	1	30	0
H3_ACLYko_g2_1_dFBS_NaOAc	NP_006038.2	RBM12	4|2	6	3	2	0|0|0|0	0.99	1	30	0
H3_ACLYko_g2_1_dFBS_NaOAc	NP_009057.1	VCP	2|4	6	3	2	0|0|0|0	0.99	1	30	0
H2B_ACLYko_g2_1_dFBS	NP_009106.1	ERLIN2	4|2	6	3	2	0|0|0|0	0.99	1	30	0
H3_ACLYko_g2_1_dFBS_NaOAc	NP_054861.2	NUDT5	3|3	6	3	2	0|0|0|0	1	1	30	0
H3_ACLYko_g2_1_dFBS_NaOAc	NP_055095.2	DNAJC8	2|4	6	3	2	0|0|0|0	0.99	1	30	0
H2B_ACLYko_g2_1_dFBS	NP_055514.3	ZNF646	3|3	6	3	2	0|0|0|0	1	1	30	0
H3_ACLYko_g2_1_dFBS	NP_055514.3	ZNF646	3|3	6	3	2	0|0|0|0	1	1	30	0
H2B_ACLYko_g2_1_dFBS_NaOAc	NP_055532.1	ZNF536	3|3	6	3	2	0|0|0|0	1	1	30	0
H3_ACLYko_g2_1_dFBS_NaOAc	NP_056056.2	MICAL3	2|4	6	3	2	0|0|0|0	0.99	1	30	0
H3_ACLYko_g2_1_dFBS	NP_056509.2	ZNF777	4|2	6	3	2	0|0|0|0	0.99	1	30	0
H3_ACLYko_g2_1_dFBS	NP_056510.2	BRPF3	4|2	6	3	2	0|0|0|0	0.99	1	30	0
H2B_ACLYko_g2_1_dFBS_NaOAc	NP_056986.2	UBR5	4|2	6	3	2	0|0|0|0	0.99	1	30	0
H3_ACLYko_g2_1_dFBS_NaOAc	NP_057047.4	THAP4	3|3	6	3	2	0|0|0|0	1	1	30	0
H3_ACLYko_g2_1_dFBS	NP_057130.1	EXOSC1	4|2	6	3	2	0|0|0|0	0.99	1	30	0
H3_ACLYko_g2_1_dFBS_NaOAc	NP_057306.2	DDX41	3|3	6	3	2	0|0|0|0	1	1	30	0
H3_ACLYko_g2_1_dFBS_NaOAc	NP_060423.3	ZNHIT6	4|2	6	3	2	0|0|0|0	0.99	1	30	0
H2B_ACLYko_g2_1_dFBS_NaOAc	NP_060547.2	RBM28	3|3	6	3	2	0|2|0|0	0.89	0.89	6	0
H2B_ACLYko_g2_1_dFBS_NaOAc	NP_060598.3	TSR1	4|2	6	3	2	0|0|0|0	0.99	1	30	0
H3_ACLYko_g2_1_dFBS	NP_060823.3	MIS18BP1	4|2	6	3	2	0|0|0|0	0.99	1	30	0
H3_ACLYko_g2_1_dFBS_NaOAc	NP_060853.3	WDR33	2|4	6	3	2	0|0|0|0	0.99	1	30	0
H2B_ACLYko_g2_1_dFBS	NP_061156.1	CMAS	3|3	6	3	2	0|0|0|0	1	1	30	0
H3_ACLYko_g2_1_dFBS_NaOAc	NP_061824.3	HOXA10	3|3	6	3	2	0|0|0|0	1	1	30	0
H3_ACLYko_g2_1_dFBS_NaOAc	NP_062538.5	RNF20	2|4	6	3	2	0|0|0|0	0.99	1	30	0
H2B_ACLYko_g2_1_dFBS	NP_071384.1	CXorf56	3|3	6	3	2	0|0|0|0	1	1	30	0
H3_ACLYko_g2_1_dFBS_NaOAc	NP_071927.1	GZF1	2|4	6	3	2	0|0|0|0	0.99	1	30	0
H3_ACLYko_g2_1_dFBS_NaOAc	NP_075044.2	BCL11A	2|4	6	3	2	0|0|0|0	0.99	1	30	0
H3_ACLYko_g2_1_dFBS_NaOAc	NP_075376.2	ARID4A	3|3	6	3	2	0|0|0|0	1	1	30	0
H3_ACLYko_g2_1_dFBS_NaOAc	NP_076946.1	SCNM1	3|3	6	3	2	0|0|0|0	1	1	30	0
H2B_ACLYko_g2_1_dFBS_NaOAc	NP_115687.2	POLDIP3	2|4	6	3	2	0|0|0|0	0.99	1	30	0
H3_ACLYko_g2_1_dFBS_NaOAc	NP_116021.2	PAPOLA	4|2	6	3	2	0|0|0|0	0.99	1	30	0
H3_ACLYko_g2_1_dFBS_NaOAc	NP_570981.1	PPIL3	3|3	6	3	2	0|0|0|0	1	1	30	0
H3_ACLYko_g2_1_dFBS	NP_620775.2	ABRAXAS1	4|2	6	3	2	0|0|0|0	0.99	1	30	0
H2B_ACLYko_g2_1_dFBS	NP_689759.2	SRFBP1	3|3	6	3	2	0|0|0|0	1	1	30	0
H2B_ACLYko_g2_1_dFBS	NP_690867.3	KBTBD6	4|2	6	3	2	0|0|0|0	0.99	1	30	0
H2B_ACLYko_g2_1_dFBS	NP_848927.2	MTDH	3|3	6	3	2	0|0|0|0	1	1	30	0
H3_ACLYko_g2_1_dFBS	NP_852480.1	EXOSC8	4|2	6	3	2	0|0|0|0	0.99	1	30	0
H3_ACLYko_g2_1_dFBS_NaOAc	NP_919261.2	SPTY2D1	2|4	6	3	2	0|0|0|0	0.99	1	30	0
H3_ACLYko_g2_1_dFBS_NaOAc	NP_996896.1	ELOB	2|4	6	3	2	0|0|0|0	0.99	1	30	0
H3_ACLYko_g2_1_dFBS	NP_000050.2	BRCA2	3|2	5	2.5	2	0|0|0|0	0.99	1	25	0
H2B_ACLYko_g2_1_dFBS_NaOAc	NP_001011663.1	PCGF6	2|3	5	2.5	2	0|0|0|0	0.99	1	25	0
H2B_ACLYko_g2_1_dFBS	NP_001017420.1	ESCO2	3|2	5	2.5	2	0|0|0|0	0.99	1	25	0
H3_ACLYko_g2_1_dFBS_NaOAc	NP_001036005.1	NCBP2	2|3	5	2.5	2	0|0|0|0	0.99	1	25	0
H2B_ACLYko_g2_1_dFBS	NP_001070913.1	JADE3	3|2	5	2.5	2	0|0|0|0	0.99	1	25	0
H2B_ACLYko_g2_1_dFBS	NP_001073886.1	ZNF629	2|3	5	2.5	2	0|0|0|0	0.99	1	25	0
H2B_ACLYko_g2_1_dFBS_NaOAc	NP_001107590.1	NCBP3	3|2	5	2.5	2	0|0|0|0	0.99	1	25	0
H3_ACLYko_g2_1_dFBS_NaOAc	NP_001107590.1	NCBP3	2|3	5	2.5	2	0|0|0|0	0.99	1	25	0
H3_ACLYko_g2_1_dFBS_NaOAc	NP_001124149.1	EPOP	2|3	5	2.5	2	0|0|0|0	0.99	1	25	0
H3_ACLYko_g2_1_dFBS_NaOAc	NP_001128145.1	NFIA	3|2	5	2.5	2	0|0|0|0	0.99	1	25	0
H3_ACLYko_g2_1_dFBS_NaOAc	NP_001129512.1	CPSF7	2|3	5	2.5	2	0|0|0|0	0.99	1	25	0
H2B_ACLYko_g2_1_dFBS	NP_001153408.1	EBNA1BP2	2|3	5	2.5	2	0|0|0|0	0.99	1	25	0
H2B_ACLYko_g2_1_dFBS	NP_001160165.1	AFF1	2|3	5	2.5	2	0|0|0|0	0.99	1	25	0
H3_ACLYko_g2_1_dFBS_NaOAc	NP_001185619.1	PPAN-P2RY11	3|2	5	2.5	2	0|0|0|0	0.99	1	25	0
H3_ACLYko_g2_1_dFBS_NaOAc	NP_001243300.1	E2F8	2|3	5	2.5	2	0|0|0|0	0.99	1	25	0
H2B_ACLYko_g2_1_dFBS	NP_001263199.1	MBD4	2|3	5	2.5	2	0|0|0|0	0.99	1	25	0
H3_ACLYko_g2_1_dFBS_NaOAc	NP_001304.1	CRMP1	3|2	5	2.5	2	0|0|0|0	0.99	1	25	0
H3_ACLYko_g2_1_dFBS_NaOAc	NP_002510.2	NPAT	2|3	5	2.5	2	0|0|0|0	0.99	1	25	0
H3_ACLYko_g2_1_dFBS_NaOAc	NP_003064.2	SMARCB1	2|3	5	2.5	2	0|0|0|0	0.99	1	25	0
H3_ACLYko_g2_1_dFBS	NP_003441.1	ZNF174	3|2	5	2.5	2	0|0|0|0	0.99	1	25	0
H3_ACLYko_g2_1_dFBS_NaOAc	NP_003850.1	DPM1	2|3	5	2.5	2	0|0|0|0	0.99	1	25	0
H3_ACLYko_g2_1_dFBS_NaOAc	NP_004178.2	KDM5C	2|3	5	2.5	2	0|0|0|0	0.99	1	25	0
H3_ACLYko_g2_1_dFBS_NaOAc	NP_004890.2	BABAM2	2|3	5	2.5	2	0|0|0|0	0.99	1	25	0
H2B_ACLYko_g2_1_dFBS	NP_005185.2	CEBPB	3|2	5	2.5	2	0|0|0|0	0.99	1	25	0
H2B_ACLYko_g2_1_dFBS_NaOAc	NP_005957.2	NAB1	2|3	5	2.5	2	0|0|0|0	0.99	1	25	0
H2B_ACLYko_g2_1_dFBS_NaOAc	NP_006699.2	GLO1	3|2	5	2.5	2	0|0|0|0	0.99	1	25	0
H3_ACLYko_g2_1_dFBS_NaOAc	NP_006708.2	SPIN1	2|3	5	2.5	2	0|0|0|0	0.99	1	25	0
H3_ACLYko_g2_1_dFBS_NaOAc	NP_008909.1	RNF113A	2|3	5	2.5	2	0|0|0|0	0.99	1	25	0
H2B_ACLYko_g2_1_dFBS_NaOAc	NP_036219.2	GTF3C5	2|3	5	2.5	2	0|0|0|0	0.99	1	25	0
H2B_ACLYko_g2_1_dFBS	NP_055392.1	BRD1	3|2	5	2.5	2	0|0|0|0	0.99	1	25	0
H3_ACLYko_g2_1_dFBS_NaOAc	NP_055921.2	RAD54L2	3|2	5	2.5	2	0|0|0|0	0.99	1	25	0
H3_ACLYko_g2_1_dFBS	NP_057047.4	THAP4	2|3	5	2.5	2	0|0|0|0	0.99	1	25	0
H3_ACLYko_g2_1_dFBS_NaOAc	NP_057087.2	WIPI2	2|3	5	2.5	2	0|0|0|0	0.99	1	25	0
H2B_ACLYko_g2_1_dFBS	NP_057108.2	RBMX2	2|3	5	2.5	2	0|0|0|0	0.99	1	25	0
H3_ACLYko_g2_1_dFBS_NaOAc	NP_060440.2	NRDE2	3|2	5	2.5	2	0|0|0|0	0.99	1	25	0
H3_ACLYko_g2_1_dFBS	NP_060493.3	YEATS2	3|2	5	2.5	2	0|0|0|0	0.99	1	25	0
H3_ACLYko_g2_1_dFBS	NP_061862.1	RBM27	3|2	5	2.5	2	0|0|0|0	0.99	1	25	0
H2B_ACLYko_g2_1_dFBS	NP_064572.2	HMCES	3|2	5	2.5	2	0|0|0|0	0.99	1	25	0
H3_ACLYko_g2_1_dFBS_NaOAc	NP_065746.3	REXO1	3|2	5	2.5	2	0|0|0|0	0.99	1	25	0
H3_ACLYko_g2_1_dFBS_NaOAc	NP_065890.1	WDR48	2|3	5	2.5	2	0|0|0|0	0.99	1	25	0
H2B_ACLYko_g2_1_dFBS_NaOAc	NP_068765.3	BCORL1	2|3	5	2.5	2	0|0|0|0	0.99	1	25	0
H3_ACLYko_g2_1_dFBS_NaOAc	NP_078930.3	NOL9	2|3	5	2.5	2	0|0|0|0	0.99	1	25	0
H3_ACLYko_g2_1_dFBS_NaOAc	NP_079021.3	SHCBP1	3|2	5	2.5	2	0|0|0|0	0.99	1	25	0
H2B_ACLYko_g2_1_dFBS_NaOAc	NP_114432.2	BRIP1	3|2	5	2.5	2	0|0|0|0	0.99	1	25	0
H3_ACLYko_g2_1_dFBS_NaOAc	NP_116253.2	PRPF38A	2|3	5	2.5	2	0|0|0|0	0.99	1	25	0
H3_ACLYko_g2_1_dFBS_NaOAc	NP_444271.2	RBM33	2|3	5	2.5	2	0|0|0|0	0.99	1	25	0
H3_ACLYko_g2_1_dFBS_NaOAc	NP_478123.1	RAD51C	3|2	5	2.5	2	0|0|0|0	0.99	1	25	0
H3_ACLYko_g2_1_dFBS_NaOAc	NP_663722.1	APBB1	2|3	5	2.5	2	0|0|0|0	0.99	1	25	0
H2B_ACLYko_g2_1_dFBS	NP_689592.2	C1orf131	3|2	5	2.5	2	0|0|0|0	0.99	1	25	0
H3_ACLYko_g2_1_dFBS_NaOAc	NP_775735.2	L3MBTL4	2|3	5	2.5	2	0|0|0|0	0.99	1	25	0
H3_ACLYko_g2_1_dFBS_NaOAc	NP_777591.2	GPATCH11	2|3	5	2.5	2	0|0|0|0	0.99	1	25	0
H3_ACLYko_g2_1_dFBS_NaOAc	NP_954995.1	THYN1	2|3	5	2.5	2	0|0|0|0	0.99	1	25	0
H3_ACLYko_g2_1_dFBS	NP_001012241.1	MSL1	2|2	4	2	2	0|0|0|0	0.98	0.98	20	0
H2B_ACLYko_g2_1_dFBS_NaOAc	NP_001078956.1	MYSM1	2|2	4	2	2	0|0|0|0	0.98	0.98	20	0
H3_ACLYko_g2_1_dFBS_NaOAc	NP_001123999.1	SPAG9	2|2	4	2	2	0|0|0|0	0.98	0.98	20	0
H3_ACLYko_g2_1_dFBS_NaOAc	NP_001129735.1	C2CD4C	2|2	4	2	2	0|0|0|0	0.98	0.98	20	0
H2B_ACLYko_g2_1_dFBS	NP_001135451.1	TP53BP1	2|2	4	2	2	0|0|0|0	0.98	0.98	20	0
H3_ACLYko_g2_1_dFBS	NP_001160165.1	AFF1	2|2	4	2	2	0|0|0|0	0.98	0.98	20	0
H3_ACLYko_g2_1_dFBS_NaOAc	NP_001505.1	GTF2B	2|2	4	2	2	0|0|0|0	0.98	0.98	20	0
H3_ACLYko_g2_1_dFBS_NaOAc	NP_002373.3	MAX	2|2	4	2	2	0|0|0|0	0.98	0.98	20	0
H3_ACLYko_g2_1_dFBS_NaOAc	NP_003002.2	SET	2|2	4	2	2	0|0|0|0	0.98	0.98	20	0
H3_ACLYko_g2_1_dFBS_NaOAc	NP_003911.2	TIMELESS	2|2	4	2	2	0|0|0|0	0.98	0.98	20	0
H3_ACLYko_g2_1_dFBS_NaOAc	NP_004465.3	FOXD2	2|2	4	2	2	0|0|0|0	0.98	0.98	20	0
H3_ACLYko_g2_1_dFBS_NaOAc	NP_005248.2	GATA6	2|2	4	2	2	0|0|0|0	0.98	0.98	20	0
H2B_ACLYko_g2_1_dFBS_NaOAc	NP_006458.2	POLR3G	2|2	4	2	2	0|0|0|0	0.98	0.98	20	0
H2B_ACLYko_g2_1_dFBS	NP_036379.2	SEPHS1	2|2	4	2	2	0|0|0|0	0.98	0.98	20	0
H3_ACLYko_g2_1_dFBS_NaOAc	NP_055448.1	CTR9	2|2	4	2	2	0|0|0|0	0.98	0.98	20	0
H3_ACLYko_g2_1_dFBS_NaOAc	NP_056229.2	RPL36	2|2	4	2	2	0|0|0|0	0.98	0.98	20	0
H2B_ACLYko_g2_1_dFBS_NaOAc	NP_057143.1	PPIL1	2|2	4	2	2	0|0|0|0	0.98	0.98	20	0
H3_ACLYko_g2_1_dFBS_NaOAc	NP_057207.2	IRAK4	2|2	4	2	2	0|0|0|0	0.98	0.98	20	0
H3_ACLYko_g2_1_dFBS_NaOAc	NP_057389.1	SS18L2	2|2	4	2	2	0|0|0|0	0.98	0.98	20	0
H2B_ACLYko_g2_1_dFBS	NP_060649.3	ATF7IP	2|2	4	2	2	0|0|0|0	0.98	0.98	20	0
H3_ACLYko_g2_1_dFBS	NP_062538.5	RNF20	2|2	4	2	2	0|0|0|0	0.98	0.98	20	0
H3_ACLYko_g2_1_dFBS_NaOAc	NP_066272.1	PDLIM1	2|2	4	2	2	0|0|0|0	0.98	0.98	20	0
H3_ACLYko_g2_1_dFBS_NaOAc	NP_110383.2	TCF7L2	2|2	4	2	2	0|0|0|0	0.98	0.98	20	0
H2B_ACLYko_g2_1_dFBS_NaOAc	NP_478070.1	FAM207A	2|2	4	2	2	0|0|0|0	0.98	0.98	20	0
H3_ACLYko_g2_1_dFBS_NaOAc	NP_644670.1	EHD4	2|2	4	2	2	0|0|0|0	0.98	0.98	20	0
H3_ACLYko_g2_1_dFBS	NP_789782.1	CHMP4B	2|2	4	2	2	0|0|0|0	0.98	0.98	20	0
H3_ACLYko_g2_1_dFBS_NaOAc	NP_848514.1	ARNT	2|2	4	2	2	0|0|0|0	0.98	0.98	20	0
H3_ACLYko_g2_1_dFBS_NaOAc	NP_940878.3	C19orf54	2|2	4	2	2	0|0|0|0	0.98	0.98	20	0
H3_ACLYko_g2_1_dFBS_NaOAc	NP_001058.2	TOP2A	158|6	164	82	2	5|0|3|2	0.69	1	32.8	0.01
H3_ACLYko_g2_1_dFBS_NaOAc	NP_112420.1	HNRNPA1	37|29	66	33	2	11|15|9|10	0.82	1	2.93	0.01
H3_ACLYko_g2_1_dFBS	NP_001243198.1	KIF22	47|18	65	32.5	2	0|14|0|7	0.89	1	6.19	0.01
H2B_ACLYko_g2_1_dFBS_NaOAc	NP_076950.1	DDX50	20|26	46	23	2	7|9|4|11	0.86	1	2.97	0.01
H3_ACLYko_g2_1_dFBS_NaOAc	NP_009143.1	RNF2	12|33	45	22.5	2	0|8|0|9	0.75	1	5.29	0.01
H3_ACLYko_g2_1_dFBS	NP_031398.2	DDX42	35|2	37	18.5	2	0|2|0|0	0.89	1	37	0.01
H3_ACLYko_g2_1_dFBS	NP_054733.2	SNRNP200	28|9	37	18.5	2	6|4|3|2	0.68	1	4.93	0.01
H3_ACLYko_g2_1_dFBS_NaOAc	NP_006302.2	NCOR1	15|21	36	18	2	0|13|0|7	0.75	0.93	3.6	0.01
H3_ACLYko_g2_1_dFBS_NaOAc	NP_066964.1	XRCC5	22|14	36	18	2	14|0|6|0	0.69	0.95	3.6	0.01
H2B_ACLYko_g2_1_dFBS_NaOAc	NP_055312.2	ZNF638	8|27	35	17.5	2	0|6|0|6	0.75	1	5.83	0.01
H3_ACLYko_g2_1_dFBS_NaOAc	NP_001257419.1	RPL18	12|21	33	16.5	2	5|5|3|5	0.85	1	3.67	0.01
H2B_ACLYko_g2_1_dFBS_NaOAc	NP_001245210.1	MSH2	10|19	29	14.5	2	3|2|4|7	0.75	1	3.62	0.01
H3_ACLYko_g2_1_dFBS	NP_001460.1	XRCC6	24|4	28	14	2	3|3|0|0	0.79	1	9.33	0.01
H3_ACLYko_g2_1_dFBS	NP_036601.2	PRPF6	15|11	26	13	2	3|5|3|6	0.79	0.99	3.06	0.01
H2B_ACLYko_g2_1_dFBS_NaOAc	NP_060102.1	CDKN2AIP	4|22	26	13	2	0|3|0|2	0.87	1	10.4	0.01
H2B_ACLYko_g2_1_dFBS_NaOAc	NP_001091995.1	CKAP2	3|22	25	12.5	2	0|3|0|2	0.75	1	10	0.01
H3_ACLYko_g2_1_dFBS_NaOAc	NP_006383.2	NOP56	12|11	23	11.5	2	3|7|3|3	0.84	0.91	2.88	0.01
H3_ACLYko_g2_1_dFBS	NP_037417.1	GNL2	15|5	20	10	2	0|6|0|3	0.67	0.98	4.44	0.01
H2B_ACLYko_g2_1_dFBS_NaOAc	NP_001070908.1	BCLAF1	2|17	19	9.5	2	0|3|0|0	0.83	1	12.67	0.01
H2B_ACLYko_g2_1_dFBS	NP_001254507.1	TOR1AIP1	5|14	19	9.5	2	0|6|0|3	0.66	0.98	4.22	0.01
H3_ACLYko_g2_1_dFBS_NaOAc	NP_060082.2	ZCCHC8	2|17	19	9.5	2	0|2|0|2	0.68	1	9.5	0.01
H3_ACLYko_g2_1_dFBS_NaOAc	NP_001254507.1	TOR1AIP1	6|12	18	9	2	0|6|0|3	0.76	0.96	4	0.01
H3_ACLYko_g2_1_dFBS_NaOAc	NP_001257420.1	RPL13A	8|10	18	9	2	0|4|0|7	0.75	0.85	3.27	0.01
H3_ACLYko_g2_1_dFBS_NaOAc	NP_006353.2	NXF1	8|10	18	9	2	0|5|0|4	0.89	0.93	4	0.01
H2B_ACLYko_g2_1_dFBS	NP_006436.3	PRPF8	4|14	18	9	2	0|6|0|0	0.83	0.98	6	0.01
H3_ACLYko_g2_1_dFBS	NP_001254507.1	TOR1AIP1	8|9	17	8.5	2	0|6|0|3	0.86	0.89	3.78	0.01
H3_ACLYko_g2_1_dFBS_NaOAc	NP_003394.1	YY1	10|7	17	8.5	2	0|4|0|4	0.89	0.96	4.25	0.01
H3_ACLYko_g2_1_dFBS	NP_060707.2	CCAR1	10|7	17	8.5	2	0|5|0|4	0.83	0.93	3.78	0.01
H3_ACLYko_g2_1_dFBS	NP_057191.2	ZFR	12|4	16	8	2	3|2|0|2	0.69	1	4.57	0.01
H2B_ACLYko_g2_1_dFBS	NP_115810.2	ZNF512	7|9	16	8	2	0|5|0|4	0.82	0.9	3.56	0.01
H2B_ACLYko_g2_1_dFBS	NP_001091995.1	CKAP2	4|11	15	7.5	2	0|3|0|2	0.87	1	6	0.01
H2B_ACLYko_g2_1_dFBS_NaOAc	NP_008896.2	ZNF24	9|5	14	7	2	0|3|0|4	0.8	0.96	4	0.01
H3_ACLYko_g2_1_dFBS	NP_009207.2	CBX3	12|2	14	7	2	0|0|0|3	0.83	1	9.33	0.01
H3_ACLYko_g2_1_dFBS_NaOAc	NP_000985.1	RPL32	8|5	13	6.5	2	5|0|3|0	0.7	0.89	3.25	0.01
H2B_ACLYko_g2_1_dFBS_NaOAc	NP_001171671.1	ZBTB33	2|11	13	6.5	2	0|2|0|2	0.68	1	6.5	0.01
H3_ACLYko_g2_1_dFBS_NaOAc	NP_001524.2	HNRNPL	2|11	13	6.5	2	0|3|0|0	0.83	1	8.67	0.01
H3_ACLYko_g2_1_dFBS_NaOAc	NP_647539.1	YWHAB	4|9	13	6.5	2	0|3|0|2	0.86	0.99	5.2	0.01
H2B_ACLYko_g2_1_dFBS	NP_001127836.1	MAP4	4|8	12	6	2	0|2|0|3	0.86	0.98	4.8	0.01
H3_ACLYko_g2_1_dFBS_NaOAc	NP_002861.1	RAB13	7|5	12	6	2	0|5|0|3	0.66	0.82	3	0.01
H3_ACLYko_g2_1_dFBS	NP_006017.1	H1-10	7|5	12	6	2	0|4|0|3	0.77	0.89	3.43	0.01
H2B_ACLYko_g2_1_dFBS_NaOAc	NP_705931.1	NUP50	6|6	12	6	2	0|4|0|2	0.87	0.87	4	0.01
H2B_ACLYko_g2_1_dFBS_NaOAc	NP_859067.2	CENPV	3|9	12	6	2	0|3|0|2	0.74	0.99	4.8	0.01
H3_ACLYko_g2_1_dFBS_NaOAc	NP_000928.1	POLR2A	9|2	11	5.5	2	0|0|0|3	0.83	0.99	7.33	0.01
H3_ACLYko_g2_1_dFBS_NaOAc	NP_001137259.1	PPHLN1	4|7	11	5.5	2	0|3|0|4	0.65	0.89	3.14	0.01
H3_ACLYko_g2_1_dFBS	NP_005086.2	ZMYM4	9|2	11	5.5	2	0|2|0|0	0.88	1	11	0.01
H3_ACLYko_g2_1_dFBS	NP_006582.1	POLD3	6|5	11	5.5	2	0|5|0|0	0.89	0.9	4.4	0.01
H3_ACLYko_g2_1_dFBS	NP_075068.2	NOL6	8|3	11	5.5	2	0|0|4|0	0.85	0.97	5.5	0.01
H3_ACLYko_g2_1_dFBS_NaOAc	NP_775802.2	ZNF100	3|8	11	5.5	2	0|5|0|0	0.78	0.95	4.4	0.01
H3_ACLYko_g2_1_dFBS_NaOAc	NP_000987.2	RPL35A	5|5	10	5	2	5|0|2|0	0.66	0.66	2.86	0.01
H3_ACLYko_g2_1_dFBS_NaOAc	NP_001081.1	ABCF1	8|2	10	5	2	3|0|0|0	0.83	0.98	6.67	0.01
H3_ACLYko_g2_1_dFBS	NP_001127836.1	MAP4	5|5	10	5	2	0|2|0|3	0.87	0.87	4	0.01
H2B_ACLYko_g2_1_dFBS_NaOAc	NP_067038.1	RPRD1B	5|5	10	5	2	2|2|2|0	0.83	0.83	3.33	0.01
H2B_ACLYko_g2_1_dFBS_NaOAc	NP_542161.1	RNPS1	6|4	10	5	2	0|0|4|0	0.89	0.93	5	0.01
H3_ACLYko_g2_1_dFBS_NaOAc	NP_597721.2	ZNF483	4|6	10	5	2	0|4|0|0	0.89	0.93	5	0.01
H3_ACLYko_g2_1_dFBS	NP_000928.1	POLR2A	6|3	9	4.5	2	0|0|0|3	0.89	0.96	6	0.01
H2B_ACLYko_g2_1_dFBS	NP_001070908.1	BCLAF1	2|7	9	4.5	2	0|3|0|0	0.82	0.98	6	0.01
H3_ACLYko_g2_1_dFBS_NaOAc	NP_001073964.2	TNRC18	2|7	9	4.5	2	0|3|0|0	0.82	0.98	6	0.01
H3_ACLYko_g2_1_dFBS_NaOAc	NP_009035.3	RPL10A	2|7	9	4.5	2	0|0|0|2	0.88	0.99	9	0.01
H3_ACLYko_g2_1_dFBS_NaOAc	NP_009109.3	STRAP	6|3	9	4.5	2	0|2|0|2	0.82	0.98	4.5	0.01
H3_ACLYko_g2_1_dFBS_NaOAc	NP_055445.2	ZNF592	3|6	9	4.5	2	0|3|0|0	0.89	0.96	6	0.01
H3_ACLYko_g2_1_dFBS_NaOAc	NP_001091896.1	SMARCD2	6|2	8	4	2	3|0|0|0	0.81	0.96	5.33	0.01
H2B_ACLYko_g2_1_dFBS	NP_001135971.1	FLYWCH2	2|6	8	4	2	0|0|0|2	0.88	0.99	8	0.01
H2B_ACLYko_g2_1_dFBS_NaOAc	NP_001135971.1	FLYWCH2	2|6	8	4	2	0|0|0|2	0.88	0.99	8	0.01
H3_ACLYko_g2_1_dFBS_NaOAc	NP_006651.2	CLPX	5|3	8	4	2	0|0|0|5	0.74	0.87	3.2	0.01
H2B_ACLYko_g2_1_dFBS	NP_075068.2	NOL6	3|5	8	4	2	0|0|4|0	0.82	0.9	4	0.01
H2B_ACLYko_g2_1_dFBS_NaOAc	NP_116294.1	RBM17	4|4	8	4	2	0|6|0|0	0.68	0.68	2.67	0.01
H2B_ACLYko_g2_1_dFBS	NP_001245200.1	MLH1	3|4	7	3.5	2	0|4|0|0	0.8	0.85	3.5	0.01
H3_ACLYko_g2_1_dFBS_NaOAc	NP_002905.2	RFC2	4|3	7	3.5	2	0|2|0|2	0.76	0.86	3.5	0.01
H3_ACLYko_g2_1_dFBS_NaOAc	NP_003655.3	AP3B1	5|2	7	3.5	2	0|2|0|0	0.87	0.98	7	0.01
H3_ACLYko_g2_1_dFBS_NaOAc	NP_003874.2	HDAC3	3|4	7	3.5	2	0|3|0|0	0.86	0.9	4.67	0.01
H3_ACLYko_g2_1_dFBS_NaOAc	NP_005757.1	FARP1	4|3	7	3.5	2	0|2|0|2	0.76	0.86	3.5	0.01
H3_ACLYko_g2_1_dFBS	NP_055445.2	ZNF592	3|4	7	3.5	2	0|3|0|0	0.86	0.9	4.67	0.01
H3_ACLYko_g2_1_dFBS_NaOAc	NP_056444.3	PRPF31	4|3	7	3.5	2	0|3|0|0	0.86	0.9	4.67	0.01
H2B_ACLYko_g2_1_dFBS	NP_858058.1	OGT	2|5	7	3.5	2	0|3|0|0	0.8	0.94	4.67	0.01
H2B_ACLYko_g2_1_dFBS	NP_000678.1	AHCY	3|3	6	3	2	3|0|0|0	0.82	0.82	4	0.01
H3_ACLYko_g2_1_dFBS	NP_001128409.1	FIP1L1	2|4	6	3	2	0|4|0|0	0.68	0.85	3	0.01
H2B_ACLYko_g2_1_dFBS	NP_001230154.1	PES1	2|4	6	3	2	0|3|0|0	0.78	0.9	4	0.01
H3_ACLYko_g2_1_dFBS	NP_003874.2	HDAC3	3|3	6	3	2	0|3|0|0	0.82	0.82	4	0.01
H2B_ACLYko_g2_1_dFBS_NaOAc	NP_004593.2	STAU1	2|4	6	3	2	3|0|0|0	0.78	0.9	4	0.01
H3_ACLYko_g2_1_dFBS_NaOAc	NP_005069.2	TLE3	2|4	6	3	2	0|0|0|2	0.86	0.95	6	0.01
H3_ACLYko_g2_1_dFBS	NP_055426.1	MDN1	3|3	6	3	2	0|0|0|3	0.82	0.82	4	0.01
H3_ACLYko_g2_1_dFBS_NaOAc	NP_057562.3	ZC3HC1	4|2	6	3	2	0|2|0|0	0.86	0.95	6	0.01
H3_ACLYko_g2_1_dFBS_NaOAc	NP_001166925.1	PDHA1	3|2	5	2.5	2	3|0|0|0	0.75	0.82	3.33	0.01
H3_ACLYko_g2_1_dFBS_NaOAc	NP_001955.1	EGR1	2|3	5	2.5	2	0|3|0|0	0.75	0.82	3.33	0.01
H3_ACLYko_g2_1_dFBS_NaOAc	NP_003477.4	SLC7A5	2|3	5	2.5	2	0|0|0|2	0.83	0.89	5	0.01
H3_ACLYko_g2_1_dFBS_NaOAc	NP_056173.1	MORC3	3|2	5	2.5	2	0|2|0|0	0.83	0.89	5	0.01
H3_ACLYko_g2_1_dFBS	NP_056326.2	AAR2	3|2	5	2.5	2	0|0|0|2	0.83	0.89	5	0.01
H3_ACLYko_g2_1_dFBS_NaOAc	NP_059107.1	SMN2	2|3	5	2.5	2	0|2|0|0	0.83	0.89	5	0.01
H2B_ACLYko_g2_1_dFBS	NP_060547.2	RBM28	2|3	5	2.5	2	0|2|0|0	0.83	0.89	5	0.01
H3_ACLYko_g2_1_dFBS_NaOAc	NP_060585.2	SDAD1	2|2	4	2	2	0|2|0|0	0.77	0.77	4	0.01
H2B_ACLYko_g2_1_dFBS_NaOAc	NP_073739.3	YTHDC2	2|2	4	2	2	0|2|0|0	0.77	0.77	4	0.01
H3_ACLYko_g2_1_dFBS_NaOAc	NP_002287.2	LBR	35|83	118	59	2	7|29|0|13	0.52	1	4.82	0.02
H2B_ACLYko_g2_1_dFBS_NaOAc	NP_056154.1	ADNP	29|79	108	54	2	5|19|0|15	0.61	1	5.54	0.02
H3_ACLYko_g2_1_dFBS_NaOAc	NP_001116855.1	BCOR	33|41	74	37	2	0|24|2|17	0.55	0.87	3.44	0.02
H2B_ACLYko_g2_1_dFBS	NP_001243198.1	KIF22	12|32	44	22	2	0|14|0|7	0.54	0.98	4.19	0.02
H3_ACLYko_g2_1_dFBS	NP_057417.3	SRRM2	22|15	37	18.5	2	0|12|0|10	0.62	0.92	3.36	0.02
H3_ACLYko_g2_1_dFBS	NP_039269.2	LIG3	28|4	32	16	2	4|0|5|0	0.57	1	7.11	0.02
H3_ACLYko_g2_1_dFBS	NP_006378.3	CHERP	22|9	31	15.5	2	0|10|0|5	0.63	0.98	4.13	0.02
H2B_ACLYko_g2_1_dFBS_NaOAc	NP_054733.2	SNRNP200	7|21	28	14	2	6|4|3|2	0.52	1	3.73	0.02
H3_ACLYko_g2_1_dFBS_NaOAc	NP_859067.2	CENPV	2|24	26	13	2	0|3|0|2	0.61	1	10.4	0.02
H2B_ACLYko_g2_1_dFBS	NP_055464.1	SAFB2	17|8	25	12.5	2	0|11|0|4	0.54	0.94	3.33	0.02
H2B_ACLYko_g2_1_dFBS_NaOAc	NP_597677.2	NIPBL	5|17	22	11	2	0|5|0|5	0.59	0.99	4.4	0.02
H3_ACLYko_g2_1_dFBS	NP_115810.2	ZNF512	18|3	21	10.5	2	0|5|0|4	0.52	1	4.67	0.02
H2B_ACLYko_g2_1_dFBS	NP_000170.1	MSH6	12|8	20	10	2	0|6|2|6	0.53	0.86	2.86	0.02
H3_ACLYko_g2_1_dFBS_NaOAc	NP_002799.3	PSMD2	14|4	18	9	2	4|2|2|0	0.61	1	4.5	0.02
H2B_ACLYko_g2_1_dFBS	NP_597677.2	NIPBL	4|14	18	9	2	0|5|0|5	0.52	0.98	3.6	0.02
H2B_ACLYko_g2_1_dFBS	NP_001070254.1	QSER1	6|10	16	8	2	0|6|0|4	0.65	0.9	3.2	0.02
H3_ACLYko_g2_1_dFBS	NP_055950.1	NUP205	9|7	16	8	2	0|6|0|5	0.61	0.78	2.91	0.02
H3_ACLYko_g2_1_dFBS_NaOAc	NP_919223.1	HNRNPA3	10|5	15	7.5	2	0|4|0|5	0.63	0.93	3.33	0.02
H3_ACLYko_g2_1_dFBS_NaOAc	NP_071896.8	NOC3L	5|9	14	7	2	0|3|0|6	0.62	0.89	3.11	0.02
H2B_ACLYko_g2_1_dFBS_NaOAc	NP_000987.2	RPL35A	11|2	13	6.5	2	5|0|2|0	0.52	0.97	3.71	0.02
H3_ACLYko_g2_1_dFBS_NaOAc	NP_004389.2	DDX10	5|8	13	6.5	2	0|5|0|4	0.59	0.84	2.89	0.02
H3_ACLYko_g2_1_dFBS	NP_109587.1	MAP2K2	9|4	13	6.5	2	0|4|0|5	0.52	0.9	2.89	0.02
H3_ACLYko_g2_1_dFBS_NaOAc	NP_003748.1	EIF3I	10|2	12	6	2	0|0|3|2	0.61	1	4.8	0.02
H2B_ACLYko_g2_1_dFBS_NaOAc	NP_004085.1	EIF2S1	3|9	12	6	2	0|3|0|3	0.65	0.98	4	0.02
H3_ACLYko_g2_1_dFBS_NaOAc	NP_001164408.1	FUS	9|2	11	5.5	2	0|5|0|0	0.65	0.96	4.4	0.02
H3_ACLYko_g2_1_dFBS_NaOAc	NP_004716.1	BUB3	7|4	11	5.5	2	4|0|4|0	0.54	0.83	2.75	0.02
H3_ACLYko_g2_1_dFBS_NaOAc	NP_073716.1	SNRPN	7|4	11	5.5	2	3|0|3|2	0.57	0.92	2.75	0.02
H3_ACLYko_g2_1_dFBS_NaOAc	NP_001611.1	AHNAK	7|3	10	5	2	0|2|0|5	0.54	0.88	2.86	0.02
H3_ACLYko_g2_1_dFBS_NaOAc	NP_004085.1	EIF2S1	7|3	10	5	2	0|3|0|3	0.63	0.94	3.33	0.02
H3_ACLYko_g2_1_dFBS_NaOAc	NP_057191.2	ZFR	7|3	10	5	2	3|2|0|2	0.55	0.96	2.86	0.02
H3_ACLYko_g2_1_dFBS_NaOAc	NP_036448.1	KPNA6	4|5	9	4.5	2	0|0|7|0	0.63	0.73	2.57	0.02
H3_ACLYko_g2_1_dFBS_NaOAc	NP_112196.3	TRMT1L	7|2	9	4.5	2	2|3|0|0	0.59	0.96	3.6	0.02
H3_ACLYko_g2_1_dFBS_NaOAc	NP_004468.1	FRG1	2|6	8	4	2	0|3|0|2	0.57	0.93	3.2	0.02
H2B_ACLYko_g2_1_dFBS	NP_000235.2	MEN1	3|4	7	3.5	2	0|2|0|3	0.62	0.74	2.8	0.02
H3_ACLYko_g2_1_dFBS_NaOAc	NP_003744.1	EIF3D	5|2	7	3.5	2	0|0|2|2	0.65	0.94	3.5	0.02
H3_ACLYko_g2_1_dFBS_NaOAc	NP_004359.1	CNN2	3|4	7	3.5	2	0|3|0|2	0.62	0.74	2.8	0.02
H2B_ACLYko_g2_1_dFBS_NaOAc	NP_037487.2	PKN3	4|3	7	3.5	2	0|2|0|3	0.62	0.74	2.8	0.02
H3_ACLYko_g2_1_dFBS_NaOAc	NP_001887.1	CSNK2A2	2|4	6	3	2	0|5|0|0	0.56	0.79	2.4	0.02
H3_ACLYko_g2_1_dFBS_NaOAc	NP_002797.3	PSMC6	2|4	6	3	2	0|2|0|2	0.61	0.86	3	0.02
H3_ACLYko_g2_1_dFBS_NaOAc	NP_612409.1	NOM1	2|4	6	3	2	0|2|0|2	0.61	0.86	3	0.02
H3_ACLYko_g2_1_dFBS	NP_002686.2	POLR2E	3|2	5	2.5	2	0|4|0|0	0.63	0.74	2.5	0.02
H3_ACLYko_g2_1_dFBS_NaOAc	NP_056325.2	DHRS7B	3|2	5	2.5	2	0|0|0|4	0.63	0.74	2.5	0.02
H2B_ACLYko_g2_1_dFBS	NP_057103.2	LUC7L2	3|2	5	2.5	2	0|2|0|2	0.51	0.67	2.5	0.02
H3_ACLYko_g2_1_dFBS_NaOAc	NP_998784.1	ATP6V1H	2|3	5	2.5	2	0|2|0|2	0.51	0.67	2.5	0.02
H3_ACLYko_g2_1_dFBS	NP_001058.2	TOP2A	143|0	143	71.5	2	5|0|3|2	0.5	1	28.6	0.03
H2B_ACLYko_g2_1_dFBS_NaOAc	NP_112420.1	HNRNPA1	98|25	123	61.5	2	11|15|9|10	0.51	1	5.47	0.03
H2B_ACLYko_g2_1_dFBS_NaOAc	NP_001058.2	TOP2A	97|0	97	48.5	2	5|0|3|2	0.5	1	19.4	0.03
H3_ACLYko_g2_1_dFBS_NaOAc	NP_001059.2	TOP2B	86|0	86	43	2	0|0|0|0	0.5	1	430	0.03
H2B_ACLYko_g2_1_dFBS	NP_778225.1	H2BU1	82|0	82	41	2	0|0|0|0	0.5	1	410	0.03
H3_ACLYko_g2_1_dFBS	NP_001059.2	TOP2B	77|0	77	38.5	2	0|0|0|0	0.5	1	385	0.03
H2B_ACLYko_g2_1_dFBS_NaOAc	NP_997195.1	TUBA3E	60|0	60	30	2	0|0|0|0	0.5	1	300	0.03
H3_ACLYko_g2_1_dFBS_NaOAc	NP_005311.1	H1-3	0|59	59	29.5	2	0|0|0|0	0.5	1	295	0.03
H3_ACLYko_g2_1_dFBS	NP_112552.1	HNRNPK	41|14	55	27.5	2	11|4|10|6	0.5	1	3.55	0.03
H2B_ACLYko_g2_1_dFBS	NP_005311.1	H1-3	0|47	47	23.5	2	0|0|0|0	0.5	1	235	0.03
H3_ACLYko_g2_1_dFBS	NP_003461.2	USP7	45|0	45	22.5	2	0|0|0|0	0.5	1	225	0.03
H3_ACLYko_g2_1_dFBS	NP_778225.1	H2BU1	0|43	43	21.5	2	0|0|0|0	0.5	1	215	0.03
H2B_ACLYko_g2_1_dFBS_NaOAc	NP_001059.2	TOP2B	42|0	42	21	2	0|0|0|0	0.5	1	210	0.03
H2B_ACLYko_g2_1_dFBS_NaOAc	NP_002939.2	RPL15	30|12	42	21	2	6|10|7|9	0.5	1	2.62	0.03
H3_ACLYko_g2_1_dFBS	NP_005753.1	TRIM28	36|6	42	21	2	4|7|0|6	0.5	1	4.94	0.03
H3_ACLYko_g2_1_dFBS	NP_060404.3	PHIP	41|0	41	20.5	2	0|0|0|0	0.5	1	205	0.03
H2B_ACLYko_g2_1_dFBS_NaOAc	NP_060130.3	GATAD2A	0|40	40	20	2	0|0|0|0	0.5	1	200	0.03
H3_ACLYko_g2_1_dFBS_NaOAc	NP_060404.3	PHIP	40|0	40	20	2	0|0|0|0	0.5	1	200	0.03
H3_ACLYko_g2_1_dFBS	NP_068814.2	HSPA2	39|0	39	19.5	2	0|0|0|0	0.5	1	195	0.03
H3_ACLYko_g2_1_dFBS_NaOAc	NP_001245237.1	NOP2	27|10	37	18.5	2	11|2|6|4	0.5	1	3.22	0.03
H2B_ACLYko_g2_1_dFBS_NaOAc	NP_056372.1	CHD5	31|0	31	15.5	2	0|0|0|0	0.5	1	155	0.03
H3_ACLYko_g2_1_dFBS	NP_057662.3	RSF1	31|0	31	15.5	2	0|0|0|0	0.5	1	155	0.03
H2B_ACLYko_g2_1_dFBS	NP_002096.1	H2AX	30|0	30	15	2	0|0|0|0	0.5	1	150	0.03
H2B_ACLYko_g2_1_dFBS	NP_055312.2	ZNF638	4|26	30	15	2	0|6|0|6	0.51	1	5	0.03
H3_ACLYko_g2_1_dFBS	NP_000170.1	MSH6	25|4	29	14.5	2	0|6|2|6	0.5	1	4.14	0.03
H3_ACLYko_g2_1_dFBS_NaOAc	NP_000967.1	RPL12	4|25	29	14.5	2	4|4|5|0	0.5	1	4.46	0.03
H3_ACLYko_g2_1_dFBS_NaOAc	NP_057662.3	RSF1	29|0	29	14.5	2	0|0|0|0	0.5	1	145	0.03
H2B_ACLYko_g2_1_dFBS_NaOAc	NP_778235.1	H2AC21	29|0	29	14.5	2	0|0|0|0	0.5	1	145	0.03
H2B_ACLYko_g2_1_dFBS_NaOAc	NP_005383.3	PHF2	0|27	27	13.5	2	0|0|0|0	0.5	1	135	0.03
H3_ACLYko_g2_1_dFBS	NP_060568.3	ECT2	25|0	25	12.5	2	0|0|0|0	0.5	1	125	0.03
H3_ACLYko_g2_1_dFBS_NaOAc	NP_068750.2	DHX35	0|25	25	12.5	2	0|0|0|0	0.5	1	125	0.03
H2B_ACLYko_g2_1_dFBS	NP_068814.2	HSPA2	25|0	25	12.5	2	0|0|0|0	0.5	1	125	0.03
H3_ACLYko_g2_1_dFBS_NaOAc	NP_001245210.1	MSH2	7|16	23	11.5	2	3|2|4|7	0.51	1	2.88	0.03
H3_ACLYko_g2_1_dFBS	NP_002705.2	PPP1R10	23|0	23	11.5	2	0|0|0|0	0.5	1	115	0.03
H2B_ACLYko_g2_1_dFBS	NP_060404.3	PHIP	23|0	23	11.5	2	0|0|0|0	0.5	1	115	0.03
H3_ACLYko_g2_1_dFBS_NaOAc	NP_619541.1	H2AZ2	0|23	23	11.5	2	0|0|0|0	0.5	1	115	0.03
H2B_ACLYko_g2_1_dFBS	NP_054733.2	SNRNP200	6|16	22	11	2	6|4|3|2	0.5	1	2.93	0.03
H3_ACLYko_g2_1_dFBS	NP_001245210.1	MSH2	14|7	21	10.5	2	3|2|4|7	0.51	0.99	2.62	0.03
H3_ACLYko_g2_1_dFBS_NaOAc	NP_055414.2	MAGED2	11|8	19	9.5	2	3|6|0|5	0.51	0.81	2.71	0.03
H3_ACLYko_g2_1_dFBS	NP_001609.2	PARP1	153|27	180	90	2	32|15|24|14	0.5	1	4.24	0.04
H3_ACLYko_g2_1_dFBS	NP_055475.2	PHF14	22|0	22	11	2	0|0|0|0	0.5	1	110	0.04
H3_ACLYko_g2_1_dFBS_NaOAc	NP_001230575.1	CD2BP2	0|21	21	10.5	2	0|0|0|0	0.5	1	105	0.04
H3_ACLYko_g2_1_dFBS_NaOAc	NP_038477.2	BAZ2A	21|0	21	10.5	2	0|0|0|0	0.5	1	105	0.04
H2B_ACLYko_g2_1_dFBS_NaOAc	NP_060404.3	PHIP	21|0	21	10.5	2	0|0|0|0	0.5	1	105	0.04
H3_ACLYko_g2_1_dFBS	NP_060542.4	HEATR1	21|0	21	10.5	2	0|0|0|0	0.5	1	105	0.04
H2B_ACLYko_g2_1_dFBS_NaOAc	NP_001092872.1	CCNK	0|20	20	10	2	0|0|0|0	0.5	1	100	0.04
H3_ACLYko_g2_1_dFBS	NP_001129206.1	ZNF384	20|0	20	10	2	0|0|0|0	0.5	1	100	0.04
H3_ACLYko_g2_1_dFBS	NP_078811.3	CORO7	20|0	20	10	2	0|0|0|0	0.5	1	100	0.04
H2B_ACLYko_g2_1_dFBS_NaOAc	NP_002936.1	RPA1	19|0	19	9.5	2	0|0|0|0	0.5	1	95	0.04
H3_ACLYko_g2_1_dFBS	NP_006457.2	POLR3F	19|0	19	9.5	2	0|0|0|0	0.5	1	95	0.04
H3_ACLYko_g2_1_dFBS	NP_060504.1	WDR70	19|0	19	9.5	2	0|0|0|0	0.5	1	95	0.04
H3_ACLYko_g2_1_dFBS	NP_004990.3	MYO6	18|0	18	9	2	0|0|0|0	0.5	1	90	0.04
H3_ACLYko_g2_1_dFBS	NP_005780.2	PSME3	18|0	18	9	2	0|0|0|0	0.5	1	90	0.04
H3_ACLYko_g2_1_dFBS	NP_055953.3	RTF1	18|0	18	9	2	0|0|0|0	0.5	1	90	0.04
H3_ACLYko_g2_1_dFBS	NP_060354.4	PINX1	18|0	18	9	2	0|0|0|0	0.5	1	90	0.04
H3_ACLYko_g2_1_dFBS	NP_001261.2	CHD1	17|0	17	8.5	2	0|0|0|0	0.5	1	85	0.04
H3_ACLYko_g2_1_dFBS	NP_002119.1	HMGB1	17|0	17	8.5	2	0|0|0|0	0.5	1	85	0.04
H3_ACLYko_g2_1_dFBS	NP_003277.1	TOP1	17|0	17	8.5	2	0|0|0|0	0.5	1	85	0.04
H2B_ACLYko_g2_1_dFBS	NP_004665.2	ASH2L	0|17	17	8.5	2	0|0|0|0	0.5	1	85	0.04
H3_ACLYko_g2_1_dFBS	NP_005860.2	CWC27	17|0	17	8.5	2	0|0|0|0	0.5	1	85	0.04
H3_ACLYko_g2_1_dFBS	NP_056018.2	RPRD2	17|0	17	8.5	2	0|0|0|0	0.5	1	85	0.04
H3_ACLYko_g2_1_dFBS	NP_057427.3	CENPF	17|0	17	8.5	2	0|0|0|0	0.5	1	85	0.04
H2B_ACLYko_g2_1_dFBS_NaOAc	NP_001161816.1	RREB1	0|16	16	8	2	0|0|0|0	0.5	1	80	0.04
H2B_ACLYko_g2_1_dFBS_NaOAc	NP_001284.1	CLNS1A	0|16	16	8	2	0|0|0|0	0.5	1	80	0.04
H3_ACLYko_g2_1_dFBS_NaOAc	NP_002096.1	H2AX	16|0	16	8	2	0|0|0|0	0.5	1	80	0.04
H3_ACLYko_g2_1_dFBS	NP_003137.1	SSRP1	16|0	16	8	2	0|0|0|0	0.5	1	80	0.04
H3_ACLYko_g2_1_dFBS	NP_003861.1	IQGAP1	16|0	16	8	2	0|0|0|0	0.5	1	80	0.04
H3_ACLYko_g2_1_dFBS	NP_004119.1	GTF2F2	16|0	16	8	2	0|0|0|0	0.5	1	80	0.04
H3_ACLYko_g2_1_dFBS	NP_036336.2	GTF3C4	16|0	16	8	2	0|0|0|0	0.5	1	80	0.04
H3_ACLYko_g2_1_dFBS	NP_056513.2	GPKOW	16|0	16	8	2	0|0|0|0	0.5	1	80	0.04
H3_ACLYko_g2_1_dFBS	NP_060624.1	ASF1B	16|0	16	8	2	0|0|0|0	0.5	1	80	0.04
H2B_ACLYko_g2_1_dFBS_NaOAc	NP_079133.3	ATAD5	0|16	16	8	2	0|0|0|0	0.5	1	80	0.04
H3_ACLYko_g2_1_dFBS_NaOAc	NP_000114.2	ERCC5	0|15	15	7.5	2	0|0|0|0	0.5	1	75	0.04
H2B_ACLYko_g2_1_dFBS_NaOAc	NP_001008697.1	TFIP11	0|15	15	7.5	2	0|0|0|0	0.5	1	75	0.04
H3_ACLYko_g2_1_dFBS	NP_001128727.1	RBBP4	15|0	15	7.5	2	0|0|0|0	0.5	1	75	0.04
H2B_ACLYko_g2_1_dFBS_NaOAc	NP_001230575.1	CD2BP2	0|15	15	7.5	2	0|0|0|0	0.5	1	75	0.04
H3_ACLYko_g2_1_dFBS_NaOAc	NP_001284.1	CLNS1A	0|15	15	7.5	2	0|0|0|0	0.5	1	75	0.04
H3_ACLYko_g2_1_dFBS	NP_002085.2	GSPT1	15|0	15	7.5	2	0|0|0|0	0.5	1	75	0.04
H2B_ACLYko_g2_1_dFBS_NaOAc	NP_004450.3	BPTF	0|15	15	7.5	2	0|0|0|0	0.5	1	75	0.04
H2B_ACLYko_g2_1_dFBS_NaOAc	NP_005215.1	ARID3A	0|15	15	7.5	2	0|0|0|0	0.5	1	75	0.04
H3_ACLYko_g2_1_dFBS	NP_006338.1	PPIH	15|0	15	7.5	2	0|0|0|0	0.5	1	75	0.04
H3_ACLYko_g2_1_dFBS	NP_054828.2	ATAD2	15|0	15	7.5	2	0|0|0|0	0.5	1	75	0.04
H2B_ACLYko_g2_1_dFBS	NP_054831.2	TRPS1	0|15	15	7.5	2	0|0|0|0	0.5	1	75	0.04
H3_ACLYko_g2_1_dFBS	NP_055756.1	MORC2	15|0	15	7.5	2	0|0|0|0	0.5	1	75	0.04
H3_ACLYko_g2_1_dFBS_NaOAc	NP_061828.1	UBB	15|0	15	7.5	2	0|0|0|0	0.5	1	75	0.04
H2B_ACLYko_g2_1_dFBS	NP_065700.1	CBX8	0|15	15	7.5	2	0|0|0|0	0.5	1	75	0.04
H3_ACLYko_g2_1_dFBS	NP_114432.2	BRIP1	15|0	15	7.5	2	0|0|0|0	0.5	1	75	0.04
H2B_ACLYko_g2_1_dFBS_NaOAc	NP_787080.2	CCDC71L	0|15	15	7.5	2	0|0|0|0	0.5	1	75	0.04
H3_ACLYko_g2_1_dFBS	NP_001447.2	FLNA	47|11	58	29	2	11|10|9|16	0.5	1	2.52	0.05
H3_ACLYko_g2_1_dFBS	NP_001098016.1	RPP30	14|0	14	7	2	0|0|0|0	0.5	1	70	0.05
H3_ACLYko_g2_1_dFBS_NaOAc	NP_003065.3	SMARCC1	0|14	14	7	2	0|0|0|0	0.5	1	70	0.05
H3_ACLYko_g2_1_dFBS	NP_003578.2	DHX16	14|0	14	7	2	0|0|0|0	0.5	1	70	0.05
H3_ACLYko_g2_1_dFBS	NP_055568.3	BMS1	14|0	14	7	2	0|0|0|0	0.5	1	70	0.05
H2B_ACLYko_g2_1_dFBS_NaOAc	NP_061828.1	UBB	14|0	14	7	2	0|0|0|0	0.5	1	70	0.05
H2B_ACLYko_g2_1_dFBS_NaOAc	NP_001005271.2	CHD3	0|13	13	6.5	2	0|0|0|0	0.5	1	65	0.05
H2B_ACLYko_g2_1_dFBS_NaOAc	NP_001191354.1	BIVM-ERCC5	0|13	13	6.5	2	0|0|0|0	0.5	1	65	0.05
H2B_ACLYko_g2_1_dFBS_NaOAc	NP_001231867.1	TXN	13|0	13	6.5	2	0|0|0|0	0.5	1	65	0.05
H3_ACLYko_g2_1_dFBS_NaOAc	NP_001261.2	CHD1	13|0	13	6.5	2	0|0|0|0	0.5	1	65	0.05
H3_ACLYko_g2_1_dFBS	NP_003633.1	HAT1	13|0	13	6.5	2	0|0|0|0	0.5	1	65	0.05
H2B_ACLYko_g2_1_dFBS_NaOAc	NP_004665.2	ASH2L	0|13	13	6.5	2	0|0|0|0	0.5	1	65	0.05
H3_ACLYko_g2_1_dFBS	NP_004932.1	DHX8	13|0	13	6.5	2	0|0|0|0	0.5	1	65	0.05
H2B_ACLYko_g2_1_dFBS	NP_005522.2	IFI16	0|13	13	6.5	2	0|0|0|0	0.5	1	65	0.05
H2B_ACLYko_g2_1_dFBS_NaOAc	NP_005780.2	PSME3	13|0	13	6.5	2	0|0|0|0	0.5	1	65	0.05
H3_ACLYko_g2_1_dFBS	NP_056039.2	TASOR	13|0	13	6.5	2	0|0|0|0	0.5	1	65	0.05
H3_ACLYko_g2_1_dFBS	NP_057177.1	RPL26L1	13|0	13	6.5	2	0|0|0|0	0.5	1	65	0.05
H2B_ACLYko_g2_1_dFBS_NaOAc	NP_060136.1	ZNF280C	13|0	13	6.5	2	0|0|0|0	0.5	1	65	0.05
H3_ACLYko_g2_1_dFBS	NP_061029.2	GPALPP1	13|0	13	6.5	2	0|0|0|0	0.5	1	65	0.05
H3_ACLYko_g2_1_dFBS	NP_061828.1	UBB	13|0	13	6.5	2	0|0|0|0	0.5	1	65	0.05
H3_ACLYko_g2_1_dFBS	NP_115814.1	L3MBTL3	13|0	13	6.5	2	0|0|0|0	0.5	1	65	0.05
H3_ACLYko_g2_1_dFBS	NP_116020.1	HDGFL2	13|0	13	6.5	2	0|0|0|0	0.5	1	65	0.05
H3_ACLYko_g2_1_dFBS	NP_116233.2	MASTL	13|0	13	6.5	2	0|0|0|0	0.5	1	65	0.05
H3_ACLYko_g2_1_dFBS_NaOAc	NP_277021.1	CDK11B	13|0	13	6.5	2	0|0|0|0	0.5	1	65	0.05
H3_ACLYko_g2_1_dFBS_NaOAc	NP_817126.1	ACTL6A	0|13	13	6.5	2	0|0|0|0	0.5	1	65	0.05
H3_ACLYko_g2_1_dFBS	NP_001091059.1	RPP38	12|0	12	6	2	0|0|0|0	0.5	1	60	0.05
H3_ACLYko_g2_1_dFBS	NP_001135766.1	SPART	12|0	12	6	2	0|0|0|0	0.5	1	60	0.05
H2B_ACLYko_g2_1_dFBS_NaOAc	NP_001138829.1	SIN3A	0|12	12	6	2	0|0|0|0	0.5	1	60	0.05
H3_ACLYko_g2_1_dFBS	NP_001159603.1	EME1	12|0	12	6	2	0|0|0|0	0.5	1	60	0.05
H2B_ACLYko_g2_1_dFBS_NaOAc	NP_002254.2	KIFC1	0|12	12	6	2	0|0|0|0	0.5	1	60	0.05
H3_ACLYko_g2_1_dFBS	NP_002457.1	MYBL2	12|0	12	6	2	0|0|0|0	0.5	1	60	0.05
H3_ACLYko_g2_1_dFBS	NP_002795.2	PSMC3	12|0	12	6	2	0|0|0|0	0.5	1	60	0.05
H2B_ACLYko_g2_1_dFBS	NP_003189.2	ELOA	0|12	12	6	2	0|0|0|0	0.5	1	60	0.05
H3_ACLYko_g2_1_dFBS	NP_005232.2	MECOM	12|0	12	6	2	0|0|0|0	0.5	1	60	0.05
H3_ACLYko_g2_1_dFBS	NP_055160.2	ZNF318	12|0	12	6	2	0|0|0|0	0.5	1	60	0.05
H2B_ACLYko_g2_1_dFBS	NP_055458.1	ZNF516	0|12	12	6	2	0|0|0|0	0.5	1	60	0.05
H2B_ACLYko_g2_1_dFBS_NaOAc	NP_055542.1	KMT2B	0|12	12	6	2	0|0|0|0	0.5	1	60	0.05
H3_ACLYko_g2_1_dFBS	NP_057250.1	PIAS1	12|0	12	6	2	0|0|0|0	0.5	1	60	0.05
H3_ACLYko_g2_1_dFBS	NP_065795.1	MTA3	12|0	12	6	2	0|0|0|0	0.5	1	60	0.05
H3_ACLYko_g2_1_dFBS_NaOAc	NP_115963.1	DPY30	0|12	12	6	2	0|0|0|0	0.5	1	60	0.05
H3_ACLYko_g2_1_dFBS_NaOAc	NP_620614.2	SMARCA2	0|12	12	6	2	0|0|0|0	0.5	1	60	0.05
H2B_ACLYko_g2_1_dFBS	NP_001058.2	TOP2A	32|0	32	16	2	5|0|3|2	0.5	1	6.4	0.06
H3_ACLYko_g2_1_dFBS	NP_006080.1	SCML2	32|0	32	16	2	0|3|0|2	0.5	1	12.8	0.06
H3_ACLYko_g2_1_dFBS	NP_001135935.1	DKC1	11|0	11	5.5	2	0|0|0|0	0.5	1	55	0.06
H3_ACLYko_g2_1_dFBS_NaOAc	NP_003698.1	RUVBL1	0|11	11	5.5	2	0|0|0|0	0.5	1	55	0.06
H2B_ACLYko_g2_1_dFBS	NP_006006.3	ARID1A	0|11	11	5.5	2	0|0|0|0	0.5	1	55	0.06
H2B_ACLYko_g2_1_dFBS_NaOAc	NP_055238.1	AFF4	0|11	11	5.5	2	0|0|0|0	0.5	1	55	0.06
H3_ACLYko_g2_1_dFBS_NaOAc	NP_055475.2	PHF14	11|0	11	5.5	2	0|0|0|0	0.5	1	55	0.06
H2B_ACLYko_g2_1_dFBS	NP_056224.3	EP400	0|11	11	5.5	2	0|0|0|0	0.5	1	55	0.06
H2B_ACLYko_g2_1_dFBS_NaOAc	NP_057662.3	RSF1	11|0	11	5.5	2	0|0|0|0	0.5	1	55	0.06
H3_ACLYko_g2_1_dFBS	NP_059990.2	MPHOSPH8	11|0	11	5.5	2	0|0|0|0	0.5	1	55	0.06
H2B_ACLYko_g2_1_dFBS_NaOAc	NP_112557.2	CDK13	0|11	11	5.5	2	0|0|0|0	0.5	1	55	0.06
H2B_ACLYko_g2_1_dFBS_NaOAc	NP_898868.1	ZMYND8	0|11	11	5.5	2	0|0|0|0	0.5	1	55	0.06
H3_ACLYko_g2_1_dFBS	NP_001073919.1	BEND3	10|0	10	5	2	0|0|0|0	0.5	1	50	0.06
H2B_ACLYko_g2_1_dFBS_NaOAc	NP_001098016.1	RPP30	10|0	10	5	2	0|0|0|0	0.5	1	50	0.06
H3_ACLYko_g2_1_dFBS	NP_001120842.1	CDCA7L	10|0	10	5	2	0|0|0|0	0.5	1	50	0.06
H3_ACLYko_g2_1_dFBS_NaOAc	NP_001135935.1	DKC1	10|0	10	5	2	0|0|0|0	0.5	1	50	0.06
H3_ACLYko_g2_1_dFBS	NP_001164633.1	ZMYM3	10|0	10	5	2	0|0|0|0	0.5	1	50	0.06
H3_ACLYko_g2_1_dFBS_NaOAc	NP_001193962.1	RNF40	0|10	10	5	2	0|0|0|0	0.5	1	50	0.06
H3_ACLYko_g2_1_dFBS	NP_001231.2	CCNT1	10|0	10	5	2	0|0|0|0	0.5	1	50	0.06
H2B_ACLYko_g2_1_dFBS	NP_001284.1	CLNS1A	0|10	10	5	2	0|0|0|0	0.5	1	50	0.06
H2B_ACLYko_g2_1_dFBS_NaOAc	NP_003137.1	SSRP1	10|0	10	5	2	0|0|0|0	0.5	1	50	0.06
H3_ACLYko_g2_1_dFBS	NP_003147.2	STIM1	10|0	10	5	2	0|0|0|0	0.5	1	50	0.06
H3_ACLYko_g2_1_dFBS	NP_003579.3	CUL4B	10|0	10	5	2	0|0|0|0	0.5	1	50	0.06
H2B_ACLYko_g2_1_dFBS_NaOAc	NP_003698.1	RUVBL1	0|10	10	5	2	0|0|0|0	0.5	1	50	0.06
H3_ACLYko_g2_1_dFBS	NP_003963.1	BTAF1	10|0	10	5	2	0|0|0|0	0.5	1	50	0.06
H2B_ACLYko_g2_1_dFBS	NP_004417.2	PHC1	0|10	10	5	2	0|0|0|0	0.5	1	50	0.06
H3_ACLYko_g2_1_dFBS	NP_004619.3	XPC	10|0	10	5	2	0|0|0|0	0.5	1	50	0.06
H2B_ACLYko_g2_1_dFBS	NP_006459.3	POLR3C	0|10	10	5	2	0|0|0|0	0.5	1	50	0.06
H3_ACLYko_g2_1_dFBS_NaOAc	NP_006793.1	SF3A3	0|10	10	5	2	0|0|0|0	0.5	1	50	0.06
H2B_ACLYko_g2_1_dFBS_NaOAc	NP_054861.2	NUDT5	10|0	10	5	2	0|0|0|0	0.5	1	50	0.06
H2B_ACLYko_g2_1_dFBS_NaOAc	NP_054892.2	BABAM1	0|10	10	5	2	0|0|0|0	0.5	1	50	0.06
H2B_ACLYko_g2_1_dFBS_NaOAc	NP_055458.1	ZNF516	0|10	10	5	2	0|0|0|0	0.5	1	50	0.06
H2B_ACLYko_g2_1_dFBS_NaOAc	NP_056050.1	CSTF2T	0|10	10	5	2	0|0|0|0	0.5	1	50	0.06
H2B_ACLYko_g2_1_dFBS_NaOAc	NP_056224.3	EP400	0|10	10	5	2	0|0|0|0	0.5	1	50	0.06
H2B_ACLYko_g2_1_dFBS	NP_058633.2	POLA1	0|10	10	5	2	0|0|0|0	0.5	1	50	0.06
H3_ACLYko_g2_1_dFBS_NaOAc	NP_060236.3	CASZ1	10|0	10	5	2	0|0|0|0	0.5	1	50	0.06
H3_ACLYko_g2_1_dFBS	NP_060250.2	CHD7	10|0	10	5	2	0|0|0|0	0.5	1	50	0.06
H3_ACLYko_g2_1_dFBS	NP_060598.3	TSR1	10|0	10	5	2	0|0|0|0	0.5	1	50	0.06
H3_ACLYko_g2_1_dFBS	NP_060653.3	SBNO1	10|0	10	5	2	0|0|0|0	0.5	1	50	0.06
H3_ACLYko_g2_1_dFBS	NP_060903.2	KDM3A	10|0	10	5	2	0|0|0|0	0.5	1	50	0.06
H2B_ACLYko_g2_1_dFBS_NaOAc	NP_062552.2	MEPCE	0|10	10	5	2	0|0|0|0	0.5	1	50	0.06
H3_ACLYko_g2_1_dFBS	NP_064620.2	BBX	10|0	10	5	2	0|0|0|0	0.5	1	50	0.06
H3_ACLYko_g2_1_dFBS	NP_071384.1	CXorf56	10|0	10	5	2	0|0|0|0	0.5	1	50	0.06
H3_ACLYko_g2_1_dFBS	NP_073210.1	ESS2	10|0	10	5	2	0|0|0|0	0.5	1	50	0.06
H3_ACLYko_g2_1_dFBS	NP_079222.1	PSME3IP1	10|0	10	5	2	0|0|0|0	0.5	1	50	0.06
H3_ACLYko_g2_1_dFBS	NP_115597.3	CHD6	10|0	10	5	2	0|0|0|0	0.5	1	50	0.06
H3_ACLYko_g2_1_dFBS	NP_277021.1	CDK11B	10|0	10	5	2	0|0|0|0	0.5	1	50	0.06
H2B_ACLYko_g2_1_dFBS_NaOAc	NP_689728.3	CKAP2L	0|10	10	5	2	0|0|0|0	0.5	1	50	0.06
H3_ACLYko_g2_1_dFBS	NP_886553.3	EIF4G1	10|0	10	5	2	0|0|0|0	0.5	1	50	0.06
H2B_ACLYko_g2_1_dFBS_NaOAc	NP_958357.1	ZNF644	0|10	10	5	2	0|0|0|0	0.5	1	50	0.06
H3_ACLYko_g2_1_dFBS_NaOAc	NP_005310.1	H1-2	9|59	68	34	2	21|18|20|12	0.5	1	1.92	0.07
H2B_ACLYko_g2_1_dFBS_NaOAc	NP_000440.1	RFX5	0|9	9	4.5	2	0|0|0|0	0.5	1	45	0.07
H3_ACLYko_g2_1_dFBS	NP_000691.1	ANXA1	9|0	9	4.5	2	0|0|0|0	0.5	1	45	0.07
H3_ACLYko_g2_1_dFBS	NP_001036068.1	KDM5A	9|0	9	4.5	2	0|0|0|0	0.5	1	45	0.07
H2B_ACLYko_g2_1_dFBS	NP_001059.2	TOP2B	9|0	9	4.5	2	0|0|0|0	0.5	1	45	0.07
H3_ACLYko_g2_1_dFBS_NaOAc	NP_001092872.1	CCNK	0|9	9	4.5	2	0|0|0|0	0.5	1	45	0.07
H2B_ACLYko_g2_1_dFBS_NaOAc	NP_001106849.1	FANCI	9|0	9	4.5	2	0|0|0|0	0.5	1	45	0.07
H2B_ACLYko_g2_1_dFBS_NaOAc	NP_001120683.1	SHTN1	0|9	9	4.5	2	0|0|0|0	0.5	1	45	0.07
H2B_ACLYko_g2_1_dFBS_NaOAc	NP_001128727.1	RBBP4	0|9	9	4.5	2	0|0|0|0	0.5	1	45	0.07
H3_ACLYko_g2_1_dFBS	NP_001137307.1	NFRKB	9|0	9	4.5	2	0|0|0|0	0.5	1	45	0.07
H3_ACLYko_g2_1_dFBS	NP_001157863.1	MTF2	9|0	9	4.5	2	0|0|0|0	0.5	1	45	0.07
H3_ACLYko_g2_1_dFBS_NaOAc	NP_001184223.1	DPYSL3	9|0	9	4.5	2	0|0|0|0	0.5	1	45	0.07
H2B_ACLYko_g2_1_dFBS	NP_001191354.1	BIVM-ERCC5	0|9	9	4.5	2	0|0|0|0	0.5	1	45	0.07
H3_ACLYko_g2_1_dFBS_NaOAc	NP_001231867.1	TXN	9|0	9	4.5	2	0|0|0|0	0.5	1	45	0.07
H3_ACLYko_g2_1_dFBS	NP_001257889.1	NOSIP	9|0	9	4.5	2	0|0|0|0	0.5	1	45	0.07
H2B_ACLYko_g2_1_dFBS_NaOAc	NP_002119.1	HMGB1	9|0	9	4.5	2	0|0|0|0	0.5	1	45	0.07
H3_ACLYko_g2_1_dFBS_NaOAc	NP_002120.1	HMGB2	0|9	9	4.5	2	0|0|0|0	0.5	1	45	0.07
H3_ACLYko_g2_1_dFBS_NaOAc	NP_003069.2	SMARCD3	9|0	9	4.5	2	0|0|0|0	0.5	1	45	0.07
H2B_ACLYko_g2_1_dFBS_NaOAc	NP_003081.2	SNRPA1	9|0	9	4.5	2	0|0|0|0	0.5	1	45	0.07
H2B_ACLYko_g2_1_dFBS_NaOAc	NP_003277.1	TOP1	9|0	9	4.5	2	0|0|0|0	0.5	1	45	0.07
H3_ACLYko_g2_1_dFBS_NaOAc	NP_004138.1	DRG1	9|0	9	4.5	2	0|0|0|0	0.5	1	45	0.07
H3_ACLYko_g2_1_dFBS	NP_004746.2	RPS6KA5	9|0	9	4.5	2	0|0|0|0	0.5	1	45	0.07
H2B_ACLYko_g2_1_dFBS_NaOAc	NP_005232.2	MECOM	0|9	9	4.5	2	0|0|0|0	0.5	1	45	0.07
H2B_ACLYko_g2_1_dFBS_NaOAc	NP_005783.2	MPHOSPH6	0|9	9	4.5	2	0|0|0|0	0.5	1	45	0.07
H2B_ACLYko_g2_1_dFBS_NaOAc	NP_006006.3	ARID1A	0|9	9	4.5	2	0|0|0|0	0.5	1	45	0.07
H3_ACLYko_g2_1_dFBS	NP_006591.1	NUDC	9|0	9	4.5	2	0|0|0|0	0.5	1	45	0.07
H3_ACLYko_g2_1_dFBS	NP_006704.3	SUB1	9|0	9	4.5	2	0|0|0|0	0.5	1	45	0.07
H3_ACLYko_g2_1_dFBS_NaOAc	NP_006752.1	YWHAE	0|9	9	4.5	2	0|0|0|0	0.5	1	45	0.07
H2B_ACLYko_g2_1_dFBS_NaOAc	NP_008937.1	NUDT21	9|0	9	4.5	2	0|0|0|0	0.5	1	45	0.07
H3_ACLYko_g2_1_dFBS	NP_008937.1	NUDT21	9|0	9	4.5	2	0|0|0|0	0.5	1	45	0.07
H3_ACLYko_g2_1_dFBS	NP_054753.1	ASF1A	9|0	9	4.5	2	0|0|0|0	0.5	1	45	0.07
H2B_ACLYko_g2_1_dFBS	NP_056039.2	TASOR	0|9	9	4.5	2	0|0|0|0	0.5	1	45	0.07
H2B_ACLYko_g2_1_dFBS	NP_056269.1	LARP7	0|9	9	4.5	2	0|0|0|0	0.5	1	45	0.07
H3_ACLYko_g2_1_dFBS	NP_057108.2	RBMX2	9|0	9	4.5	2	0|0|0|0	0.5	1	45	0.07
H3_ACLYko_g2_1_dFBS	NP_057280.2	RBM19	9|0	9	4.5	2	0|0|0|0	0.5	1	45	0.07
H3_ACLYko_g2_1_dFBS	NP_057736.4	CRNKL1	9|0	9	4.5	2	0|0|0|0	0.5	1	45	0.07
H3_ACLYko_g2_1_dFBS	NP_060236.3	CASZ1	9|0	9	4.5	2	0|0|0|0	0.5	1	45	0.07
H2B_ACLYko_g2_1_dFBS_NaOAc	NP_060439.2	IWS1	0|9	9	4.5	2	0|0|0|0	0.5	1	45	0.07
H3_ACLYko_g2_1_dFBS_NaOAc	NP_060542.4	HEATR1	9|0	9	4.5	2	0|0|0|0	0.5	1	45	0.07
H3_ACLYko_g2_1_dFBS	NP_061836.2	BRWD1	9|0	9	4.5	2	0|0|0|0	0.5	1	45	0.07
H2B_ACLYko_g2_1_dFBS	NP_115517.1	NSRP1	0|9	9	4.5	2	0|0|0|0	0.5	1	45	0.07
H2B_ACLYko_g2_1_dFBS_NaOAc	NP_919258.2	LIN54	0|9	9	4.5	2	0|0|0|0	0.5	1	45	0.07
H3_ACLYko_g2_1_dFBS	NP_997215.1	ERICH1	9|0	9	4.5	2	0|0|0|0	0.5	1	45	0.07
H2B_ACLYko_g2_1_dFBS_NaOAc	NP_060082.2	ZCCHC8	0|15	15	7.5	2	0|2|0|2	0.5	1	7.5	0.08
H3_ACLYko_g2_1_dFBS	NP_001005336.1	DNM1	8|0	8	4	2	0|0|0|0	0.5	1	40	0.08
[truncated: 4,350 more rows]

## Sheet: S2B - BRD9 AP-MS
Bait	Prey	PreyGene	Spec	SpecSum	AvgSpec	NumReplicates	ctrlCounts	AvgP	MaxP	FoldChange	BFDR
BRD9_JQ1	NP_008835.5	PRKDC	227|220	447	223.5	2	24|26|27|23	1	1	8.94	0
BRD9_dFBS_NaOAc	NP_008835.5	PRKDC	165|159	324	162	2	24|26|27|23	1	1	6.48	0
BRD9_Bi9564	NP_001128715.1	TCOF1	113|126	239	119.5	2	10|9|10|7	1	1	13.28	0
BRD9_dFBS	NP_001128715.1	TCOF1	107|117	224	112	2	10|9|10|7	1	1	12.44	0
BRD9_dFBS_NaOAc	NP_001128715.1	TCOF1	95|100	195	97.5	2	10|9|10|7	1	1	10.83	0
BRD9_JQ1	NP_001609.2	PARP1	96|98	194	97	2	5|7|5|0	1	1	22.82	0
BRD9_JQ1	NP_066964.1	XRCC5	88|93	181	90.5	2	13|15|14|13	1	1	6.58	0
BRD9_JQ1	NP_001128715.1	TCOF1	80|86	166	83	2	10|9|10|7	1	1	9.22	0
BRD9_JQ1	NP_066407.1	H2BC5	79|85	164	82	2	0|0|6|0	1	1	54.67	0
BRD9_JQ1	NP_066406.1	H2BC3	79|83	162	81	2	6|7|6|7	1	1	12.46	0
BRD9_dFBS	NP_008835.5	PRKDC	83|75	158	79	2	24|26|27|23	1	1	3.16	0
BRD9_JQ1	NP_001460.1	XRCC6	78|79	157	78.5	2	10|8|9|7	1	1	9.24	0
BRD9_dFBS	NP_001367.2	DYNC1H1	71|70	141	70.5	2	23|18|25|21	1	1	3.24	0
BRD9_JQ1	NP_031397.1	BRD3	65|75	140	70	2	0|0|0|0	1	1	700	0
BRD9_Bi9564	NP_004732.2	NOLC1	67|72	139	69.5	2	8|9|6|8	1	1	8.97	0
BRD9_dFBS_NaOAc	NP_004732.2	NOLC1	69|69	138	69	2	8|9|6|8	1	1	8.9	0
BRD9_JQ1	NP_001106653.1	BRD2	63|74	137	68.5	2	2|0|4|0	1	1	45.67	0
BRD9_JQ1	NP_490597.1	BRD4	60|75	135	67.5	2	0|0|0|0	1	1	675	0
BRD9_dFBS_NaOAc	NP_006827.1	GCN1	72|63	135	67.5	2	23|20|30|23	0.99	1	2.81	0
BRD9_Bi9564	NP_001017963.2	HSP90AA1	64|67	131	65.5	2	23|22|22|20	1	1	3.01	0
BRD9_JQ1	NP_006436.3	PRPF8	64|67	131	65.5	2	18|21|19|20	1	1	3.36	0
BRD9_dFBS_NaOAc	NP_001017963.2	HSP90AA1	65|66	131	65.5	2	23|22|22|20	1	1	3.01	0
BRD9_dFBS	NP_001017963.2	HSP90AA1	64|66	130	65	2	23|22|22|20	1	1	2.99	0
BRD9_dFBS_NaOAc	NP_066964.1	XRCC5	66|64	130	65	2	13|15|14|13	1	1	4.73	0
BRD9_Bi9564	NP_006827.1	GCN1	66|62	128	64	2	23|20|30|23	0.96	1	2.67	0
BRD9_dFBS_NaOAc	NP_001609.2	PARP1	66|61	127	63.5	2	5|7|5|0	1	1	14.94	0
BRD9_Bi9564	NP_006436.3	PRPF8	59|67	126	63	2	18|21|19|20	1	1	3.23	0
BRD9_Bi9564	NP_031381.2	HSP90AB1	66|60	126	63	2	20|19|27|19	1	1	2.96	0
BRD9_Bi9564	NP_006297.2	SMC1A	61|65	126	63	2	15|16|15|13	1	1	4.27	0
BRD9_JQ1	NP_006297.2	SMC1A	66|60	126	63	2	15|16|15|13	1	1	4.27	0
BRD9_dFBS_NaOAc	NP_001367.2	DYNC1H1	60|66	126	63	2	23|18|25|21	1	1	2.9	0
BRD9_dFBS_NaOAc	NP_006436.3	PRPF8	60|66	126	63	2	18|21|19|20	1	1	3.23	0
BRD9_Bi9564	NP_057417.3	SRRM2	60|64	124	62	2	5|7|7|10	1	1	8.55	0
BRD9_JQ1	NP_001264.2	CHD4	62|62	124	62	2	2|0|0|0	1	1	124	0
BRD9_Bi9564	NP_005436.1	SMC3	64|59	123	61.5	2	9|10|6|7	1	1	7.69	0
BRD9_JQ1	NP_068803.1	H4C11	60|63	123	61.5	2	5|6|6|6	1	1	10.7	0
BRD9_dFBS	NP_031381.2	HSP90AB1	58|65	123	61.5	2	20|19|27|19	1	1	2.89	0
BRD9_Bi9564	NP_001367.2	DYNC1H1	60|62	122	61	2	23|18|25|21	1	1	2.8	0
BRD9_JQ1	NP_031381.2	HSP90AB1	65|57	122	61	2	20|19|27|19	1	1	2.87	0
BRD9_dFBS	NP_006436.3	PRPF8	64|56	120	60	2	18|21|19|20	1	1	3.08	0
BRD9_dFBS	NP_006297.2	SMC1A	57|63	120	60	2	15|16|15|13	1	1	4.07	0
BRD9_dFBS_NaOAc	NP_031381.2	HSP90AB1	58|62	120	60	2	20|19|27|19	1	1	2.82	0
BRD9_JQ1	NP_001017963.2	HSP90AA1	60|59	119	59.5	2	23|22|22|20	1	1	2.74	0
BRD9_dFBS	NP_004332.2	CAD	58|60	118	59	2	18|19|19|15	1	1	3.32	0
BRD9_dFBS_NaOAc	NP_006297.2	SMC1A	57|61	118	59	2	15|16|15|13	1	1	4	0
BRD9_dFBS	NP_004732.2	NOLC1	56|61	117	58.5	2	8|9|6|8	1	1	7.55	0
BRD9_Bi9564	NP_001393.1	EEF1A1	53|62	115	57.5	2	19|19|18|18	1	1	3.11	0
BRD9_dFBS_NaOAc	NP_001460.1	XRCC6	58|57	115	57.5	2	10|8|9|7	1	1	6.76	0
BRD9_dFBS	NP_057417.3	SRRM2	52|62	114	57	2	5|7|7|10	1	1	7.86	0
BRD9_JQ1	NP_004732.2	NOLC1	56|57	113	56.5	2	8|9|6|8	1	1	7.29	0
BRD9_dFBS_NaOAc	NP_001264.2	CHD4	56|56	112	56	2	2|0|0|0	1	1	112	0
BRD9_dFBS	AP_000199.1	56160532	57|53	110	55	2	7|6|9|7	1	1	7.59	0
BRD9_dFBS	NP_001248755.1	AP3D1	56|49	105	52.5	2	5|8|7|5	1	1	8.4	0
BRD9_dFBS	NP_005436.1	SMC3	52|53	105	52.5	2	9|10|6|7	1	1	6.56	0
BRD9_dFBS	NP_001264.2	CHD4	50|55	105	52.5	2	2|0|0|0	1	1	105	0
BRD9_JQ1	NP_005436.1	SMC3	53|51	104	52	2	9|10|6|7	1	1	6.5	0
BRD9_dFBS	NP_001393.1	EEF1A1	50|54	104	52	2	19|19|18|18	1	1	2.81	0
BRD9_dFBS_NaOAc	NP_005436.1	SMC3	53|51	104	52	2	9|10|6|7	1	1	6.5	0
BRD9_dFBS_NaOAc	NP_001393.1	EEF1A1	48|55	103	51.5	2	19|19|18|18	0.96	1	2.78	0
BRD9_Bi9564	NP_004332.2	CAD	46|56	102	51	2	18|19|19|15	0.96	1	2.87	0
BRD9_Bi9564	NP_001248755.1	AP3D1	52|49	101	50.5	2	5|8|7|5	1	1	8.08	0
BRD9_JQ1	NP_057417.3	SRRM2	48|51	99	49.5	2	5|7|7|10	1	1	6.83	0
BRD9_Bi9564	NP_001264.2	CHD4	49|48	97	48.5	2	2|0|0|0	1	1	97	0
BRD9_JQ1	NP_001035807.1	H2AC19	46|50	96	48	2	0|0|0|0	1	1	480	0
BRD9_dFBS_NaOAc	NP_001106653.1	BRD2	49|47	96	48	2	2|0|4|0	1	1	32	0
BRD9_dFBS_NaOAc	NP_004332.2	CAD	47|49	96	48	2	18|19|19|15	0.99	1	2.7	0
BRD9_dFBS	NP_006810.1	STIP1	46|48	94	47	2	0|0|3|3	1	1	31.33	0
BRD9_dFBS_NaOAc	NP_001248755.1	AP3D1	46|48	94	47	2	5|8|7|5	1	1	7.52	0
BRD9_dFBS_NaOAc	NP_057417.3	SRRM2	49|44	93	46.5	2	5|7|7|10	1	1	6.41	0
BRD9_dFBS_NaOAc	NP_054733.2	SNRNP200	44|49	93	46.5	2	13|22|15|13	1	1	2.95	0
BRD9_dFBS_NaOAc	NP_066407.1	H2BC5	46|47	93	46.5	2	0|0|6|0	1	1	31	0
BRD9_dFBS_NaOAc	NP_001164100.1	CHD8	46|47	93	46.5	2	0|0|0|0	1	1	465	0
BRD9_JQ1	NP_066390.1	H2AC8	44|47	91	45.5	2	3|6|6|6	1	1	8.67	0
BRD9_dFBS_NaOAc	NP_066406.1	H2BC3	45|46	91	45.5	2	6|7|6|7	1	1	7	0
BRD9_JQ1	NP_054733.2	SNRNP200	44|46	90	45	2	13|22|15|13	1	1	2.86	0
BRD9_dFBS	NP_001106653.1	BRD2	43|47	90	45	2	2|0|4|0	1	1	30	0
BRD9_Bi9564	NP_006810.1	STIP1	45|43	88	44	2	0|0|3|3	1	1	29.33	0
BRD9_JQ1	NP_001248755.1	AP3D1	46|42	88	44	2	5|8|7|5	1	1	7.04	0
BRD9_Bi9564	AP_000199.1	56160532	42|43	85	42.5	2	7|6|9|7	1	1	5.86	0
BRD9_JQ1	NP_009123.1	SUPT16H	42|43	85	42.5	2	0|0|0|0	1	1	425	0
BRD9_dFBS	NP_001609.2	PARP1	41|44	85	42.5	2	5|7|5|0	1	1	10	0
BRD9_Bi9564	NP_054733.2	SNRNP200	42|42	84	42	2	13|22|15|13	0.99	0.99	2.67	0
BRD9_dFBS_NaOAc	NP_006810.1	STIP1	40|44	84	42	2	0|0|3|3	1	1	28	0
BRD9_Bi9564	NP_001036216.1	STAG2	36|44	80	40	2	0|2|3|0	1	1	32	0
BRD9_dFBS_NaOAc	NP_068803.1	H4C11	43|37	80	40	2	5|6|6|6	1	1	6.96	0
BRD9_JQ1	NP_001122316.1	SMARCA4	40|39	79	39.5	2	2|0|0|0	1	1	79	0
BRD9_dFBS_NaOAc	NP_490597.1	BRD4	39|40	79	39.5	2	0|0|0|0	1	1	395	0
BRD9_JQ1	NP_006810.1	STIP1	38|40	78	39	2	0|0|3|3	1	1	26	0
BRD9_dFBS	NP_005723.2	RAD50	42|35	77	38.5	2	0|0|0|0	1	1	385	0
BRD9_JQ1	NP_001164100.1	CHD8	35|41	76	38	2	0|0|0|0	1	1	380	0
BRD9_dFBS	NP_001036216.1	STAG2	38|38	76	38	2	0|2|3|0	1	1	30.4	0
BRD9_dFBS_NaOAc	NP_001122316.1	SMARCA4	40|36	76	38	2	2|0|0|0	1	1	76	0
BRD9_dFBS_NaOAc	NP_004642.2	USP11	38|38	76	38	2	0|2|0|0	1	1	76	0
BRD9_dFBS_NaOAc	NP_009123.1	SUPT16H	39|35	74	37	2	0|0|0|0	1	1	370	0
BRD9_dFBS	NP_001164100.1	CHD8	32|41	73	36.5	2	0|0|0|0	1	1	365	0
BRD9_Bi9564	NP_808227.1	CSNK2A1	38|34	72	36	2	3|2|3|0	1	1	18	0
BRD9_Bi9564	NP_001307.2	CSE1L	36|35	71	35.5	2	15|14|11|11	0.99	1	2.78	0
BRD9_Bi9564	NP_001422.1	EPB41L2	35|36	71	35.5	2	0|0|0|0	1	1	355	0
BRD9_dFBS	NP_490597.1	BRD4	31|40	71	35.5	2	0|0|0|0	1	1	355	0
BRD9_dFBS	NP_001460.1	XRCC6	31|39	70	35	2	10|8|9|7	1	1	4.12	0
BRD9_dFBS_NaOAc	NP_001422.1	EPB41L2	35|35	70	35	2	0|0|0|0	1	1	350	0
BRD9_Bi9564	NP_001949.1	EEF1A2	35|34	69	34.5	2	0|0|0|0	1	1	345	0
BRD9_Bi9564	NP_005723.2	RAD50	35|33	68	34	2	0|0|0|0	1	1	340	0
BRD9_dFBS	NP_003655.3	AP3B1	34|34	68	34	2	0|0|0|0	1	1	340	0
BRD9_dFBS_NaOAc	NP_001036216.1	STAG2	34|34	68	34	2	0|2|3|0	1	1	27.2	0
BRD9_dFBS_NaOAc	NP_808227.1	CSNK2A1	35|33	68	34	2	3|2|3|0	1	1	17	0
BRD9_Bi9564	NP_005959.2	HNRNPM	30|37	67	33.5	2	13|14|8|8	0.99	1	3.12	0
BRD9_JQ1	NP_004642.2	USP11	32|35	67	33.5	2	0|2|0|0	1	1	67	0
BRD9_dFBS	NP_009123.1	SUPT16H	31|36	67	33.5	2	0|0|0|0	1	1	335	0
BRD9_dFBS	NP_001422.1	EPB41L2	30|37	67	33.5	2	0|0|0|0	1	1	335	0
BRD9_Bi9564	NP_006383.2	NOP56	32|33	65	32.5	2	2|3|4|2	1	1	11.82	0
BRD9_dFBS	NP_003741.1	EIF3A	34|31	65	32.5	2	8|6|6|6	1	1	5	0
BRD9_dFBS_NaOAc	NP_003655.3	AP3B1	35|30	65	32.5	2	0|0|0|0	1	1	325	0
BRD9_JQ1	NP_005959.2	HNRNPM	33|31	64	32	2	13|14|8|8	1	1	2.98	0
BRD9_dFBS	NP_005959.2	HNRNPM	33|31	64	32	2	13|14|8|8	1	1	2.98	0
BRD9_dFBS_NaOAc	AP_000199.1	56160532	30|34	64	32	2	7|6|9|7	1	1	4.41	0
BRD9_Bi9564	NP_001122316.1	SMARCA4	29|34	63	31.5	2	2|0|0|0	1	1	63	0
BRD9_Bi9564	NP_004642.2	USP11	31|32	63	31.5	2	0|2|0|0	1	1	63	0
BRD9_dFBS_NaOAc	NP_003741.1	EIF3A	31|32	63	31.5	2	8|6|6|6	1	1	4.85	0
BRD9_Bi9564	NP_006256.1	RAD21	31|31	62	31	2	0|0|2|0	1	1	62	0
BRD9_JQ1	NP_001036216.1	STAG2	32|30	62	31	2	0|2|3|0	1	1	24.8	0
BRD9_dFBS	NP_006383.2	NOP56	30|32	62	31	2	2|3|4|2	1	1	11.27	0
BRD9_dFBS	NP_001122316.1	SMARCA4	30|32	62	31	2	2|0|0|0	1	1	62	0
BRD9_dFBS_NaOAc	NP_005959.2	HNRNPM	31|31	62	31	2	13|14|8|8	1	1	2.88	0
BRD9_Bi9564	NP_001018077.1	SERBP1	30|31	61	30.5	2	6|7|8|7	1	1	4.36	0
BRD9_JQ1	NP_808227.1	CSNK2A1	32|29	61	30.5	2	3|2|3|0	1	1	15.25	0
BRD9_dFBS	NP_001949.1	EEF1A2	32|29	61	30.5	2	0|0|0|0	1	1	305	0
BRD9_dFBS	NP_004642.2	USP11	31|30	61	30.5	2	0|2|0|0	1	1	61	0
BRD9_dFBS	NP_808227.1	CSNK2A1	33|28	61	30.5	2	3|2|3|0	1	1	15.25	0
BRD9_dFBS_NaOAc	NP_003065.3	SMARCC1	32|29	61	30.5	2	0|0|0|0	1	1	305	0
BRD9_Bi9564	NP_003655.3	AP3B1	29|31	60	30	2	0|0|0|0	1	1	300	0
BRD9_dFBS	NP_056526.3	BICRA	26|34	60	30	2	0|0|0|0	1	1	300	0
BRD9_dFBS	NP_006256.1	RAD21	25|35	60	30	2	0|0|2|0	1	1	60	0
BRD9_JQ1	NP_003741.1	EIF3A	29|30	59	29.5	2	8|6|6|6	1	1	4.54	0
BRD9_dFBS_NaOAc	NP_001949.1	EEF1A2	28|31	59	29.5	2	0|0|0|0	1	1	295	0
BRD9_dFBS_NaOAc	NP_006752.1	YWHAE	31|28	59	29.5	2	8|8|8|8	1	1	3.69	0
BRD9_Bi9564	NP_006752.1	YWHAE	31|27	58	29	2	8|8|8|8	1	1	3.62	0
BRD9_JQ1	NP_006256.1	RAD21	31|27	58	29	2	0|0|2|0	1	1	58	0
BRD9_dFBS	NP_001018077.1	SERBP1	30|28	58	29	2	6|7|8|7	1	1	4.14	0
BRD9_dFBS_NaOAc	NP_001018077.1	SERBP1	29|29	58	29	2	6|7|8|7	1	1	4.14	0
BRD9_Bi9564	NP_003065.3	SMARCC1	28|29	57	28.5	2	0|0|0|0	1	1	285	0
BRD9_JQ1	NP_001058.2	TOP2A	24|33	57	28.5	2	0|0|0|0	1	1	285	0
BRD9_JQ1	NP_003065.3	SMARCC1	28|29	57	28.5	2	0|0|0|0	1	1	285	0
BRD9_JQ1	NP_001422.1	EPB41L2	31|26	57	28.5	2	0|0|0|0	1	1	285	0
BRD9_dFBS	NP_003065.3	SMARCC1	33|24	57	28.5	2	0|0|0|0	1	1	285	0
BRD9_dFBS	NP_006752.1	YWHAE	28|29	57	28.5	2	8|8|8|8	1	1	3.56	0
BRD9_dFBS_NaOAc	NP_004437.2	EPRS1	29|28	57	28.5	2	7|13|6|8	1	1	3.35	0
BRD9_JQ1	NP_001018077.1	SERBP1	29|27	56	28	2	6|7|8|7	1	1	4	0
BRD9_JQ1	NP_003655.3	AP3B1	27|28	55	27.5	2	0|0|0|0	1	1	275	0
BRD9_JQ1	NP_003277.1	TOP1	28|27	55	27.5	2	9|7|8|8	1	1	3.44	0
BRD9_JQ1	NP_055847.1	PDS5B	26|29	55	27.5	2	0|0|0|0	1	1	275	0
BRD9_Bi9564	NP_003741.1	EIF3A	27|27	54	27	2	8|6|6|6	1	1	4.15	0
BRD9_dFBS	NP_055335.2	MYBBP1A	29|25	54	27	2	7|9|4|3	1	1	4.7	0
BRD9_dFBS	NP_001952.1	EEF2	28|26	54	27	2	12|10|7|5	1	1	3.18	0
BRD9_dFBS_NaOAc	NP_031397.1	BRD3	27|27	54	27	2	0|0|0|0	1	1	270	0
BRD9_Bi9564	NP_038203.2	IARS1	26|27	53	26.5	2	6|10|4|5	1	1	4.24	0
BRD9_JQ1	NP_003137.1	SSRP1	26|27	53	26.5	2	2|0|0|0	1	1	53	0
BRD9_dFBS	NP_004437.2	EPRS1	27|26	53	26.5	2	7|13|6|8	1	1	3.12	0
BRD9_dFBS	NP_031397.1	BRD3	24|29	53	26.5	2	0|0|0|0	1	1	265	0
BRD9_JQ1	NP_039269.2	LIG3	26|26	52	26	2	0|0|0|0	1	1	260	0
BRD9_dFBS	NP_004930.1	DDX1	26|26	52	26	2	4|5|5|4	1	1	5.78	0
BRD9_Bi9564	NP_056526.3	BICRA	25|26	51	25.5	2	0|0|0|0	1	1	255	0
BRD9_Bi9564	NP_009123.1	SUPT16H	24|27	51	25.5	2	0|0|0|0	1	1	255	0
BRD9_Bi9564	NP_055335.2	MYBBP1A	26|24	50	25	2	7|9|4|3	1	1	4.35	0
BRD9_Bi9564	NP_002678.2	PNN	23|27	50	25	2	0|0|0|0	1	1	250	0
BRD9_Bi9564	NP_004437.2	EPRS1	22|28	50	25	2	7|13|6|8	0.95	1	2.94	0
BRD9_JQ1	NP_001949.1	EEF1A2	27|23	50	25	2	0|0|0|0	1	1	250	0
BRD9_dFBS	NP_002678.2	PNN	23|27	50	25	2	0|0|0|0	1	1	250	0
BRD9_dFBS	NP_055968.1	PHF3	23|27	50	25	2	0|2|0|0	1	1	50	0
BRD9_dFBS_NaOAc	NP_066390.1	H2AC8	25|25	50	25	2	3|6|6|6	1	1	4.76	0
BRD9_Bi9564	NP_001609.2	PARP1	24|25	49	24.5	2	5|7|5|0	1	1	5.76	0
BRD9_Bi9564	NP_001164100.1	CHD8	27|22	49	24.5	2	0|0|0|0	1	1	245	0
BRD9_JQ1	NP_056526.3	BICRA	24|25	49	24.5	2	0|0|0|0	1	1	245	0
BRD9_JQ1	NP_003067.3	SMARCD1	25|24	49	24.5	2	0|0|0|0	1	1	245	0
BRD9_dFBS	NP_005900.2	MAP1B	24|25	49	24.5	2	5|8|8|4	1	1	3.92	0
BRD9_dFBS_NaOAc	NP_006383.2	NOP56	24|25	49	24.5	2	2|3|4|2	1	1	8.91	0
BRD9_dFBS_NaOAc	NP_001952.1	EEF2	26|23	49	24.5	2	12|10|7|5	0.99	1	2.88	0
BRD9_Bi9564	NP_065816.2	UBR4	24|24	48	24	2	0|0|0|0	1	1	240	0
BRD9_Bi9564	NP_003067.3	SMARCD1	23|25	48	24	2	0|0|0|0	1	1	240	0
BRD9_Bi9564	NP_477352.3	PI4KA	23|25	48	24	2	0|0|0|0	1	1	240	0
BRD9_JQ1	NP_004506.2	ILF2	24|24	48	24	2	9|9|8|7	0.99	0.99	2.91	0
BRD9_dFBS_NaOAc	NP_006256.1	RAD21	27|21	48	24	2	0|0|2|0	1	1	48	0
BRD9_JQ1	NP_006383.2	NOP56	24|23	47	23.5	2	2|3|4|2	1	1	8.55	0
BRD9_JQ1	NP_004680.2	MTA1	24|23	47	23.5	2	0|0|0|0	1	1	235	0
BRD9_dFBS	NP_055982.2	JMJD6	23|24	47	23.5	2	0|0|0|0	1	1	235	0
BRD9_dFBS	NP_000958.1	RPL3	27|20	47	23.5	2	3|2|4|2	1	1	8.55	0
BRD9_dFBS	NP_003067.3	SMARCD1	25|22	47	23.5	2	0|0|0|0	1	1	235	0
BRD9_dFBS_NaOAc	NP_055335.2	MYBBP1A	22|25	47	23.5	2	7|9|4|3	1	1	4.09	0
BRD9_dFBS_NaOAc	NP_001104490.1	SUPT5H	22|25	47	23.5	2	8|8|8|6	1	1	3.13	0
BRD9_dFBS_NaOAc	NP_003137.1	SSRP1	23|24	47	23.5	2	2|0|0|0	1	1	47	0
BRD9_Bi9564	NP_001104490.1	SUPT5H	23|23	46	23	2	8|8|8|6	1	1	3.07	0
BRD9_Bi9564	NP_005871.1	DNAJA2	23|23	46	23	2	8|12|2|4	0.98	0.98	3.54	0
BRD9_JQ1	NP_055335.2	MYBBP1A	25|21	46	23	2	7|9|4|3	1	1	4	0
BRD9_JQ1	NP_620614.2	SMARCA2	23|23	46	23	2	0|0|0|0	1	1	230	0
BRD9_JQ1	NP_004437.2	EPRS1	23|23	46	23	2	7|13|6|8	0.97	0.97	2.71	0
BRD9_JQ1	NP_055968.1	PHF3	23|23	46	23	2	0|2|0|0	1	1	46	0
BRD9_dFBS	NP_001104490.1	SUPT5H	23|23	46	23	2	8|8|8|6	1	1	3.07	0
BRD9_dFBS	NP_004506.2	ILF2	24|22	46	23	2	9|9|8|7	0.96	0.99	2.79	0
BRD9_dFBS_NaOAc	NP_004930.1	DDX1	24|22	46	23	2	4|5|5|4	1	1	5.11	0
BRD9_dFBS_NaOAc	NP_002257.1	KPNA2	23|23	46	23	2	3|2|3|2	1	1	9.2	0
BRD9_dFBS_NaOAc	NP_055847.1	PDS5B	21|25	46	23	2	0|0|0|0	1	1	230	0
BRD9_Bi9564	NP_004930.1	DDX1	22|23	45	22.5	2	4|5|5|4	1	1	5	0
BRD9_Bi9564	NP_002257.1	KPNA2	22|23	45	22.5	2	3|2|3|2	1	1	9	0
BRD9_JQ1	NP_005900.2	MAP1B	24|21	45	22.5	2	5|8|8|4	1	1	3.6	0
BRD9_JQ1	NP_734466.1	H2AC1	24|21	45	22.5	2	3|4|0|4	1	1	8.18	0
BRD9_dFBS	NP_886553.3	EIF4G1	23|22	45	22.5	2	3|4|2|0	1	1	10	0
BRD9_dFBS	NP_038203.2	IARS1	22|23	45	22.5	2	6|10|4|5	1	1	3.6	0
BRD9_dFBS_NaOAc	NP_005723.2	RAD50	21|24	45	22.5	2	0|0|0|0	1	1	225	0
BRD9_dFBS_NaOAc	NP_065816.2	UBR4	22|23	45	22.5	2	0|0|0|0	1	1	225	0
BRD9_dFBS_NaOAc	NP_038203.2	IARS1	23|22	45	22.5	2	6|10|4|5	1	1	3.6	0
BRD9_dFBS_NaOAc	NP_005900.2	MAP1B	20|25	45	22.5	2	5|8|8|4	1	1	3.6	0
BRD9_Bi9564	NP_004238.3	EFTUD2	22|22	44	22	2	6|4|4|2	1	1	5.5	0
BRD9_JQ1	NP_038203.2	IARS1	22|22	44	22	2	6|10|4|5	1	1	3.52	0
BRD9_JQ1	AP_000199.1	56160532	24|20	44	22	2	7|6|9|7	0.98	1	3.03	0
BRD9_dFBS_NaOAc	NP_056526.3	BICRA	22|22	44	22	2	0|0|0|0	1	1	220	0
BRD9_Bi9564	NP_057018.1	NOP58	20|23	43	21.5	2	0|2|3|0	1	1	17.2	0
BRD9_JQ1	NP_055982.2	JMJD6	21|22	43	21.5	2	0|0|0|0	1	1	215	0
BRD9_JQ1	NP_573566.2	LRPPRC	24|19	43	21.5	2	5|7|7|6	1	1	3.44	0
BRD9_dFBS	NP_839943.2	IQGAP3	22|21	43	21.5	2	0|0|0|0	1	1	215	0
BRD9_dFBS	NP_065816.2	UBR4	20|23	43	21.5	2	0|0|0|0	1	1	215	0
BRD9_dFBS	NP_066407.1	H2BC5	20|23	43	21.5	2	0|0|6|0	1	1	14.33	0
BRD9_dFBS	NP_002257.1	KPNA2	21|22	43	21.5	2	3|2|3|2	1	1	8.6	0
BRD9_dFBS_NaOAc	NP_004238.3	EFTUD2	22|21	43	21.5	2	6|4|4|2	1	1	5.38	0
BRD9_dFBS_NaOAc	NP_002678.2	PNN	21|22	43	21.5	2	0|0|0|0	1	1	215	0
BRD9_Bi9564	NP_886553.3	EIF4G1	20|22	42	21	2	3|4|2|0	1	1	9.33	0
BRD9_Bi9564	NP_005900.2	MAP1B	22|20	42	21	2	5|8|8|4	1	1	3.36	0
BRD9_Bi9564	NP_006697.2	TCERG1	21|21	42	21	2	0|2|2|2	1	1	14	0
BRD9_Bi9564	NP_005262.1	GLUD1	20|22	42	21	2	5|8|6|6	1	1	3.36	0
BRD9_JQ1	NP_613075.1	MACROH2A1	19|23	42	21	2	0|0|0|0	1	1	210	0
BRD9_JQ1	NP_000958.1	RPL3	20|22	42	21	2	3|2|4|2	1	1	7.64	0
BRD9_dFBS	NP_004238.3	EFTUD2	24|18	42	21	2	6|4|4|2	1	1	5.25	0
BRD9_dFBS	NP_573566.2	LRPPRC	20|22	42	21	2	5|7|7|6	1	1	3.36	0
BRD9_dFBS	NP_060542.4	HEATR1	21|21	42	21	2	0|0|0|0	1	1	210	0
BRD9_dFBS	NP_005582.1	MRE11	22|20	42	21	2	0|0|0|0	1	1	210	0
BRD9_dFBS_NaOAc	NP_000958.1	RPL3	21|21	42	21	2	3|2|4|2	1	1	7.64	0
BRD9_Bi9564	NP_573566.2	LRPPRC	19|22	41	20.5	2	5|7|7|6	1	1	3.28	0
BRD9_dFBS	NP_055205.2	SND1	19|22	41	20.5	2	2|2|2|3	1	1	9.11	0
BRD9_dFBS_NaOAc	NP_003067.3	SMARCD1	21|20	41	20.5	2	0|0|0|0	1	1	205	0
BRD9_dFBS_NaOAc	NP_620614.2	SMARCA2	20|21	41	20.5	2	0|0|0|0	1	1	205	0
BRD9_Bi9564	NP_055982.2	JMJD6	20|20	40	20	2	0|0|0|0	1	1	200	0
BRD9_Bi9564	NP_839943.2	IQGAP3	19|21	40	20	2	0|0|0|0	1	1	200	0
BRD9_Bi9564	P35527	KRT9	17|23	40	20	2	10|0|6|0	0.99	0.99	5	0
BRD9_JQ1	NP_003461.2	USP7	20|20	40	20	2	3|3|2|2	1	1	8	0
BRD9_JQ1	NP_004930.1	DDX1	19|21	40	20	2	4|5|5|4	1	1	4.44	0
BRD9_JQ1	NP_056990.3	TRIM33	18|22	40	20	2	0|0|0|0	1	1	200	0
BRD9_dFBS	NP_056986.2	UBR5	20|20	40	20	2	0|0|0|0	1	1	200	0
BRD9_dFBS	NP_055847.1	PDS5B	19|21	40	20	2	0|0|0|0	1	1	200	0
BRD9_dFBS_NaOAc	NP_055982.2	JMJD6	18|22	40	20	2	0|0|0|0	1	1	200	0
BRD9_dFBS_NaOAc	NP_003461.2	USP7	21|19	40	20	2	3|3|2|2	1	1	8	0
BRD9_dFBS_NaOAc	NP_886553.3	EIF4G1	18|22	40	20	2	3|4|2|0	1	1	8.89	0
BRD9_Bi9564	NP_005582.1	MRE11	19|20	39	19.5	2	0|0|0|0	1	1	195	0
BRD9_JQ1	NP_037414.3	UHRF1	21|18	39	19.5	2	0|0|0|0	1	1	195	0
BRD9_JQ1	NP_065816.2	UBR4	20|19	39	19.5	2	0|0|0|0	1	1	195	0
BRD9_dFBS	NP_938405.1	G3BP1	18|21	39	19.5	2	0|0|0|0	1	1	195	0
BRD9_dFBS	NP_733765.1	ATP2A2	18|21	39	19.5	2	6|5|6|4	1	1	3.71	0
BRD9_dFBS_NaOAc	NP_006697.2	TCERG1	20|19	39	19.5	2	0|2|2|2	1	1	13	0
BRD9_dFBS_NaOAc	NP_003130.2	SRPRA	20|19	39	19.5	2	0|0|0|0	1	1	195	0
BRD9_dFBS_NaOAc	NP_573566.2	LRPPRC	20|19	39	19.5	2	5|7|7|6	1	1	3.12	0
BRD9_dFBS_NaOAc	NP_839943.2	IQGAP3	20|19	39	19.5	2	0|0|0|0	1	1	195	0
BRD9_Bi9564	NP_000958.1	RPL3	19|19	38	19	2	3|2|4|2	1	1	6.91	0
BRD9_Bi9564	NP_733765.1	ATP2A2	18|20	38	19	2	6|5|6|4	1	1	3.62	0
BRD9_JQ1	NP_004238.3	EFTUD2	18|20	38	19	2	6|4|4|2	1	1	4.75	0
BRD9_JQ1	NP_057018.1	NOP58	21|17	38	19	2	0|2|3|0	1	1	15.2	0
BRD9_JQ1	NP_477352.3	PI4KA	18|20	38	19	2	0|0|0|0	1	1	190	0
BRD9_dFBS	NP_003461.2	USP7	19|19	38	19	2	3|3|2|2	1	1	7.6	0
BRD9_dFBS	NP_057018.1	NOP58	17|21	38	19	2	0|2|3|0	1	1	15.2	0
BRD9_dFBS_NaOAc	NP_055968.1	PHF3	20|18	38	19	2	0|2|0|0	1	1	38	0
BRD9_dFBS_NaOAc	NP_057018.1	NOP58	20|18	38	19	2	0|2|3|0	1	1	15.2	0
BRD9_dFBS_NaOAc	NP_055205.2	SND1	22|16	38	19	2	2|2|2|3	1	1	8.44	0
BRD9_dFBS_NaOAc	NP_001129171.1	YWHAZ	21|17	38	19	2	6|6|6|5	0.99	1	3.3	0
BRD9_JQ1	NP_004981.2	MARS1	19|18	37	18.5	2	8|6|4|4	1	1	3.36	0
BRD9_JQ1	NP_001395.1	EEF1G	21|16	37	18.5	2	6|5|5|4	1	1	3.7	0
BRD9_JQ1	NP_733765.1	ATP2A2	18|19	37	18.5	2	6|5|6|4	1	1	3.52	0
BRD9_JQ1	NP_002097.1	H2AZ1	20|17	37	18.5	2	4|5|5|5	1	1	3.89	0
BRD9_dFBS	NP_004362.2	COPA	19|18	37	18.5	2	10|5|7|4	0.99	1	2.85	0
BRD9_dFBS	NP_006697.2	TCERG1	18|19	37	18.5	2	0|2|2|2	1	1	12.33	0
BRD9_dFBS	NP_001129171.1	YWHAZ	18|19	37	18.5	2	6|6|6|5	1	1	3.22	0
BRD9_dFBS_NaOAc	NP_001395.1	EEF1G	17|20	37	18.5	2	6|5|5|4	1	1	3.7	0
BRD9_Bi9564	NP_003461.2	USP7	17|19	36	18	2	3|3|2|2	1	1	7.2	0
BRD9_Bi9564	NP_001395.1	EEF1G	17|19	36	18	2	6|5|5|4	1	1	3.6	0
BRD9_Bi9564	NP_060542.4	HEATR1	20|16	36	18	2	0|0|0|0	1	1	180	0
BRD9_Bi9564	NP_055205.2	SND1	17|19	36	18	2	2|2|2|3	1	1	8	0
BRD9_Bi9564	NP_001129171.1	YWHAZ	19|17	36	18	2	6|6|6|5	0.99	1	3.13	0
BRD9_JQ1	NP_003592.3	SMARCA5	20|16	36	18	2	0|0|0|0	1	1	180	0
BRD9_dFBS	NP_001034679.2	USP9X	19|17	36	18	2	2|0|2|0	1	1	18	0
BRD9_dFBS	NP_477352.3	PI4KA	21|15	36	18	2	0|0|0|0	1	1	180	0
BRD9_dFBS_NaOAc	NP_004981.2	MARS1	18|18	36	18	2	8|6|4|4	1	1	3.27	0
BRD9_dFBS_NaOAc	NP_003742.2	EIF3B	18|18	36	18	2	4|4|4|3	1	1	4.8	0
BRD9_dFBS_NaOAc	NP_938405.1	G3BP1	19|17	36	18	2	0|0|0|0	1	1	180	0
BRD9_Bi9564	NP_001887.1	CSNK2A2	17|18	35	17.5	2	0|0|0|0	1	1	175	0
BRD9_JQ1	NP_002678.2	PNN	14|21	35	17.5	2	0|0|0|0	1	1	175	0
BRD9_JQ1	NP_001116847.1	H3C13	18|17	35	17.5	2	0|0|0|0	1	1	175	0
BRD9_JQ1	NP_005262.1	GLUD1	18|17	35	17.5	2	5|8|6|6	0.96	0.98	2.8	0
BRD9_dFBS	NP_003137.1	SSRP1	17|18	35	17.5	2	2|0|0|0	1	1	35	0
BRD9_dFBS_NaOAc	NP_001002.1	RPS7	18|17	35	17.5	2	6|5|6|5	1	1	3.18	0
BRD9_Bi9564	NP_004981.2	MARS1	16|18	34	17	2	8|6|4|4	0.99	1	3.09	0
BRD9_Bi9564	NP_055847.1	PDS5B	16|18	34	17	2	0|0|0|0	1	1	170	0
BRD9_JQ1	NP_001511.2	GTF3C1	18|16	34	17	2	0|0|0|0	1	1	170	0
BRD9_JQ1	NP_004730.2	MTA2	18|16	34	17	2	0|0|0|0	1	1	170	0
BRD9_JQ1	NP_006697.2	TCERG1	17|17	34	17	2	0|2|2|2	1	1	11.33	0
BRD9_JQ1	NP_003742.2	EIF3B	18|16	34	17	2	4|4|4|3	1	1	4.53	0
BRD9_dFBS	NP_004981.2	MARS1	16|18	34	17	2	8|6|4|4	0.99	1	3.09	0
BRD9_dFBS	NP_000537.3	TP53	18|16	34	17	2	0|2|0|0	1	1	34	0
BRD9_dFBS_NaOAc	NP_055317.1	PRPF19	19|15	34	17	2	5|3|6|3	1	1	4	0
BRD9_Bi9564	NP_056986.2	UBR5	15|18	33	16.5	2	0|0|0|0	1	1	165	0
BRD9_Bi9564	NP_003137.1	SSRP1	16|17	33	16.5	2	2|0|0|0	1	1	33	0
BRD9_Bi9564	NP_056988.3	EIF5B	17|16	33	16.5	2	3|4|6|0	1	1	5.08	0
BRD9_Bi9564	NP_001139443.1	RDH13	14|19	33	16.5	2	0|0|0|0	1	1	165	0
BRD9_JQ1	NP_003130.2	SRPRA	17|16	33	16.5	2	0|0|0|0	1	1	165	0
BRD9_JQ1	NP_055205.2	SND1	15|18	33	16.5	2	2|2|2|3	1	1	7.33	0
BRD9_JQ1	NP_659415.1	CCDC138	17|16	33	16.5	2	0|0|0|0	1	1	165	0
BRD9_JQ1	NP_079410.4	CHD9	14|19	33	16.5	2	0|0|0|0	1	1	165	0
BRD9_dFBS	NP_003742.2	EIF3B	18|15	33	16.5	2	4|4|4|3	1	1	4.4	0
BRD9_dFBS	NP_001002.1	RPS7	18|15	33	16.5	2	6|5|6|5	0.96	1	3	0
BRD9_dFBS	NP_056988.3	EIF5B	15|18	33	16.5	2	3|4|6|0	1	1	5.08	0
BRD9_dFBS	NP_053733.2	EWSR1	15|18	33	16.5	2	4|6|7|4	0.98	1	3.14	0
BRD9_dFBS_NaOAc	NP_056988.3	EIF5B	17|16	33	16.5	2	3|4|6|0	1	1	5.08	0
BRD9_dFBS_NaOAc	NP_477352.3	PI4KA	16|17	33	16.5	2	0|0|0|0	1	1	165	0
BRD9_Bi9564	NP_003130.2	SRPRA	16|16	32	16	2	0|0|0|0	1	1	160	0
BRD9_Bi9564	NP_003742.2	EIF3B	15|17	32	16	2	4|4|4|3	1	1	4.27	0
BRD9_Bi9564	NP_055317.1	PRPF19	14|18	32	16	2	5|3|6|3	1	1	3.76	0
BRD9_Bi9564	NP_001106653.1	BRD2	15|17	32	16	2	2|0|4|0	1	1	10.67	0
BRD9_JQ1	NP_000652.2	RPL9	18|14	32	16	2	5|5|5|5	0.97	1	3.2	0
BRD9_JQ1	NP_005723.2	RAD50	15|17	32	16	2	0|0|0|0	1	1	160	0
BRD9_JQ1	NP_886553.3	EIF4G1	18|14	32	16	2	3|4|2|0	1	1	7.11	0
BRD9_JQ1	NP_006176.2	NUMA1	16|16	32	16	2	0|0|0|0	1	1	160	0
BRD9_JQ1	NP_055317.1	PRPF19	17|15	32	16	2	5|3|6|3	1	1	3.76	0
BRD9_JQ1	NP_055555.1	EIF4A3	17|15	32	16	2	4|5|4|4	1	1	3.76	0
BRD9_JQ1	NP_001123892.1	SMARCC2	18|14	32	16	2	0|0|0|0	1	1	160	0
BRD9_JQ1	NP_001261.2	CHD1	14|18	32	16	2	0|0|3|0	1	1	21.33	0
BRD9_dFBS	NP_056054.2	AGTPBP1	16|16	32	16	2	0|0|0|0	1	1	160	0
BRD9_dFBS	NP_003130.2	SRPRA	16|16	32	16	2	0|0|0|0	1	1	160	0
BRD9_dFBS	NP_001395.1	EEF1G	16|16	32	16	2	6|5|5|4	0.99	0.99	3.2	0
BRD9_dFBS	NP_006833.2	SF3B2	16|16	32	16	2	4|5|5|2	1	1	4	0
BRD9_dFBS_NaOAc	NP_006293.2	MOGS	16|16	32	16	2	0|0|3|0	1	1	21.33	0
BRD9_dFBS_NaOAc	NP_000962.2	RPL7	16|16	32	16	2	6|5|5|3	1	1	3.37	0
BRD9_dFBS_NaOAc	NP_613075.1	MACROH2A1	17|15	32	16	2	0|0|0|0	1	1	160	0
BRD9_Bi9564	NP_006293.2	MOGS	17|14	31	15.5	2	0|0|3|0	1	1	20.67	0
BRD9_Bi9564	NP_938405.1	G3BP1	16|15	31	15.5	2	0|0|0|0	1	1	155	0
BRD9_Bi9564	NP_000969.1	RPL23	14|17	31	15.5	2	6|6|5|4	0.94	1	2.95	0
BRD9_Bi9564	NP_996895.1	AP3M1	15|16	31	15.5	2	0|0|0|0	1	1	155	0
BRD9_JQ1	NP_839943.2	IQGAP3	16|15	31	15.5	2	0|0|0|0	1	1	155	0
BRD9_JQ1	NP_002257.1	KPNA2	15|16	31	15.5	2	3|2|3|2	1	1	6.2	0
BRD9_dFBS	NP_000962.2	RPL7	14|17	31	15.5	2	6|5|5|3	0.99	1	3.26	0
BRD9_dFBS	NP_036387.2	XRN2	17|14	31	15.5	2	2|3|2|0	1	1	8.86	0
BRD9_dFBS	NP_001559.1	EIF3E	18|13	31	15.5	2	4|5|4|0	1	1	4.77	0
BRD9_dFBS	NP_055527.1	SETD1A	16|15	31	15.5	2	0|0|0|0	1	1	155	0
BRD9_dFBS	NP_055317.1	PRPF19	15|16	31	15.5	2	5|3|6|3	1	1	3.65	0
BRD9_dFBS	NP_006363.4	SYNCRIP	16|15	31	15.5	2	5|5|5|6	0.98	0.99	2.95	0
BRD9_dFBS_NaOAc	NP_000652.2	RPL9	15|16	31	15.5	2	5|5|5|5	0.99	0.99	3.1	0
BRD9_dFBS_NaOAc	NP_004520.2	MLLT3	15|16	31	15.5	2	0|0|0|0	1	1	155	0
BRD9_dFBS_NaOAc	NP_001009.1	RPS15	15|16	31	15.5	2	5|6|5|4	0.99	0.99	3.1	0
BRD9_dFBS_NaOAc	NP_996895.1	AP3M1	16|15	31	15.5	2	0|0|0|0	1	1	155	0
BRD9_dFBS_NaOAc	NP_006833.2	SF3B2	16|15	31	15.5	2	4|5|5|2	1	1	3.88	0
BRD9_dFBS_NaOAc	NP_004680.2	MTA1	15|16	31	15.5	2	0|0|0|0	1	1	155	0
BRD9_dFBS_NaOAc	NP_733765.1	ATP2A2	17|14	31	15.5	2	6|5|6|4	0.94	1	2.95	0
BRD9_dFBS_NaOAc	NP_079410.4	CHD9	17|14	31	15.5	2	0|0|0|0	1	1	155	0
BRD9_Bi9564	NP_055121.1	RTCB	15|15	30	15	2	3|4|6|3	1	1	3.75	0
BRD9_Bi9564	NP_001091.1	ACTA1	13|17	30	15	2	0|0|0|0	1	1	150	0
BRD9_Bi9564	NP_665811.1	AIFM1	16|14	30	15	2	4|3|3|2	1	1	5	0
BRD9_Bi9564	NP_003396.1	YWHAH	16|14	30	15	2	0|0|0|0	1	1	150	0
BRD9_JQ1	NP_005310.1	H1-2	16|14	30	15	2	3|5|5|5	0.99	1	3.33	0
BRD9_dFBS	NP_001072989.1	KTN1	14|16	30	15	2	0|0|0|0	1	1	150	0
BRD9_dFBS	P35527	KRT9	15|15	30	15	2	10|0|6|0	0.96	0.96	3.75	0
BRD9_dFBS_NaOAc	NP_001106849.1	FANCI	14|16	30	15	2	0|2|0|0	1	1	30	0
BRD9_dFBS_NaOAc	NP_001116847.1	H3C13	15|15	30	15	2	0|0|0|0	1	1	150	0
BRD9_dFBS_NaOAc	NP_734466.1	H2AC1	16|14	30	15	2	3|4|0|4	1	1	5.45	0
BRD9_dFBS_NaOAc	NP_002559.2	PABPC1	15|15	30	15	2	4|4|5|4	1	1	3.53	0
BRD9_dFBS_NaOAc	NP_005582.1	MRE11	13|17	30	15	2	0|0|0|0	1	1	150	0
BRD9_dFBS_NaOAc	NP_003396.1	YWHAH	16|14	30	15	2	0|0|0|0	1	1	150	0
BRD9_dFBS_NaOAc	NP_001261.2	CHD1	17|13	30	15	2	0|0|3|0	1	1	20	0
BRD9_Bi9564	NP_000962.2	RPL7	14|15	29	14.5	2	6|5|5|3	0.98	0.99	3.05	0
BRD9_Bi9564	NP_005403.2	SHMT2	14|15	29	14.5	2	4|4|3|3	1	1	4.14	0
BRD9_Bi9564	NP_006833.2	SF3B2	15|14	29	14.5	2	4|5|5|2	1	1	3.62	0
BRD9_Bi9564	NP_001106849.1	FANCI	15|14	29	14.5	2	0|2|0|0	1	1	29	0
BRD9_JQ1	NP_001914.3	DDB1	14|15	29	14.5	2	7|3|3|0	0.99	0.99	4.46	0
BRD9_JQ1	NP_000962.2	RPL7	14|15	29	14.5	2	6|5|5|3	0.98	0.99	3.05	0
BRD9_JQ1	NP_001518.3	HDAC2	12|17	29	14.5	2	0|0|0|0	1	1	145	0
BRD9_JQ1	NP_001887.1	CSNK2A2	14|15	29	14.5	2	0|0|0|0	1	1	145	0
BRD9_JQ1	NP_060542.4	HEATR1	15|14	29	14.5	2	0|0|0|0	1	1	145	0
BRD9_JQ1	NP_001158286.1	ACIN1	15|14	29	14.5	2	0|0|0|0	1	1	145	0
BRD9_JQ1	NP_938405.1	G3BP1	16|13	29	14.5	2	0|0|0|0	1	1	145	0
BRD9_dFBS	NP_000652.2	RPL9	14|15	29	14.5	2	5|5|5|5	0.96	0.98	2.9	0
BRD9_dFBS	NP_055121.1	RTCB	13|16	29	14.5	2	3|4|6|3	1	1	3.62	0
BRD9_dFBS	NP_001091.1	ACTA1	14|15	29	14.5	2	0|0|0|0	1	1	145	0
BRD9_dFBS_NaOAc	NP_060542.4	HEATR1	14|15	29	14.5	2	0|0|0|0	1	1	145	0
BRD9_dFBS_NaOAc	NP_001034679.2	USP9X	13|16	29	14.5	2	2|0|2|0	1	1	14.5	0
BRD9_dFBS_NaOAc	NP_002097.1	H2AZ1	14|15	29	14.5	2	4|5|5|5	0.98	0.99	3.05	0
BRD9_Bi9564	NP_001427.2	FBL	14|14	28	14	2	3|4|3|2	1	1	4.67	0
BRD9_JQ1	NP_006293.2	MOGS	14|14	28	14	2	0|0|3|0	1	1	18.67	0
BRD9_JQ1	NP_001059.2	TOP2B	14|14	28	14	2	0|0|0|0	1	1	140	0
BRD9_JQ1	NP_006833.2	SF3B2	13|15	28	14	2	4|5|5|2	1	1	3.5	0
BRD9_JQ1	NP_056988.3	EIF5B	16|12	28	14	2	3|4|6|0	0.99	1	4.31	0
BRD9_dFBS	NP_079410.4	CHD9	12|16	28	14	2	0|0|0|0	1	1	140	0
BRD9_dFBS	NP_003396.1	YWHAH	15|13	28	14	2	0|0|0|0	1	1	140	0
BRD9_dFBS_NaOAc	NP_001511.2	GTF3C1	15|13	28	14	2	0|0|0|0	1	1	140	0
BRD9_dFBS_NaOAc	NP_001914.3	DDB1	14|14	28	14	2	7|3|3|0	0.99	0.99	4.31	0
BRD9_dFBS_NaOAc	NP_056986.2	UBR5	14|14	28	14	2	0|0|0|0	1	1	140	0
BRD9_dFBS_NaOAc	NP_001123892.1	SMARCC2	13|15	28	14	2	0|0|0|0	1	1	140	0
BRD9_dFBS_NaOAc	NP_001887.1	CSNK2A2	14|14	28	14	2	0|0|0|0	1	1	140	0
BRD9_Bi9564	NP_001559.1	EIF3E	13|14	27	13.5	2	4|5|4|0	1	1	4.15	0
BRD9_Bi9564	NP_056164.1	BICRAL	13|14	27	13.5	2	0|0|0|0	1	1	135	0
BRD9_Bi9564	NP_055527.1	SETD1A	14|13	27	13.5	2	0|0|0|0	1	1	135	0
BRD9_Bi9564	NP_001034679.2	USP9X	13|14	27	13.5	2	2|0|2|0	1	1	13.5	0
BRD9_JQ1	NP_001406.1	EIF2S3	13|14	27	13.5	2	0|0|0|0	1	1	135	0
BRD9_JQ1	NP_002098.1	H3-3A	14|13	27	13.5	2	0|0|0|0	1	1	135	0
BRD9_JQ1	NP_817126.1	ACTL6A	13|14	27	13.5	2	0|0|0|0	1	1	135	0
BRD9_dFBS	NP_000960.2	RPL5	16|11	27	13.5	2	2|2|3|2	1	1	6	0
BRD9_dFBS	NP_006293.2	MOGS	18|9	27	13.5	2	0|0|3|0	1	1	18	0
BRD9_dFBS	NP_004482.4	ARHGAP35	11|16	27	13.5	2	4|4|0|4	1	1	4.5	0
BRD9_dFBS	NP_001123892.1	SMARCC2	13|14	27	13.5	2	0|0|0|0	1	1	135	0
BRD9_dFBS	NP_996895.1	AP3M1	12|15	27	13.5	2	0|0|0|0	1	1	135	0
BRD9_dFBS	NP_060791.3	BRIX1	12|15	27	13.5	2	0|2|3|0	1	1	10.8	0
BRD9_dFBS	NP_001139443.1	RDH13	13|14	27	13.5	2	0|0|0|0	1	1	135	0
BRD9_dFBS	NP_001190174.1	RPS10	14|13	27	13.5	2	0|0|0|0	1	1	135	0
BRD9_dFBS	NP_005868.1	SF3A1	12|15	27	13.5	2	4|5|3|0	1	1	4.5	0
BRD9_dFBS_NaOAc	NP_001058.2	TOP2A	15|12	27	13.5	2	0|0|0|0	1	1	135	0
BRD9_dFBS_NaOAc	NP_001229852.1	EIF3L	14|13	27	13.5	2	4|5|6|4	0.95	0.97	2.84	0
BRD9_dFBS_NaOAc	NP_001243755.1	PAF1	14|13	27	13.5	2	0|0|0|0	1	1	135	0
BRD9_dFBS_NaOAc	NP_060791.3	BRIX1	12|15	27	13.5	2	0|2|3|0	1	1	10.8	0
BRD9_dFBS_NaOAc	NP_659415.1	CCDC138	14|13	27	13.5	2	0|0|0|0	1	1	135	0
BRD9_Bi9564	NP_065779.1	ESYT2	12|14	26	13	2	0|0|0|0	1	1	130	0
BRD9_Bi9564	NP_066407.1	H2BC5	13|13	26	13	2	0|0|6|0	0.99	0.99	8.67	0
BRD9_Bi9564	NP_490597.1	BRD4	13|13	26	13	2	0|0|0|0	1	1	130	0
BRD9_Bi9564	NP_055968.1	PHF3	14|12	26	13	2	0|2|0|0	1	1	26	0
BRD9_JQ1	NP_004520.2	MLLT3	13|13	26	13	2	0|0|0|0	1	1	130	0
BRD9_JQ1	NP_001185648.1	RBBP7	12|14	26	13	2	4|5|4|0	1	1	4	0
BRD9_JQ1	NP_002936.1	RPA1	12|14	26	13	2	0|0|0|0	1	1	130	0
BRD9_JQ1	NP_060791.3	BRIX1	14|12	26	13	2	0|2|3|0	1	1	10.4	0
BRD9_JQ1	NP_005907.3	MCM7	12|14	26	13	2	0|0|0|0	1	1	130	0
BRD9_dFBS	NP_001511.2	GTF3C1	13|13	26	13	2	0|0|0|0	1	1	130	0
BRD9_dFBS	NP_659415.1	CCDC138	13|13	26	13	2	0|0|0|0	1	1	130	0
BRD9_dFBS_NaOAc	NP_001559.1	EIF3E	12|14	26	13	2	4|5|4|0	1	1	4	0
BRD9_dFBS_NaOAc	NP_055555.1	EIF4A3	13|13	26	13	2	4|5|4|4	0.98	0.98	3.06	0
BRD9_dFBS_NaOAc	NP_001139443.1	RDH13	13|13	26	13	2	0|0|0|0	1	1	130	0
BRD9_dFBS_NaOAc	NP_005907.3	MCM7	14|12	26	13	2	0|0|0|0	1	1	130	0
BRD9_Bi9564	NP_001072989.1	KTN1	12|13	25	12.5	2	0|0|0|0	1	1	125	0
BRD9_Bi9564	NP_000960.2	RPL5	12|13	25	12.5	2	2|2|3|2	1	1	5.56	0
BRD9_Bi9564	NP_001914.3	DDB1	14|11	25	12.5	2	7|3|3|0	0.97	0.99	3.85	0
BRD9_Bi9564	NP_149075.2	FANCD2	14|11	25	12.5	2	2|0|0|0	1	1	25	0
BRD9_Bi9564	NP_056130.2	LARP1	11|14	25	12.5	2	0|0|0|0	1	1	125	0
BRD9_Bi9564	NP_055555.1	EIF4A3	12|13	25	12.5	2	4|5|4|4	0.96	0.98	2.94	0
BRD9_Bi9564	NP_659415.1	CCDC138	10|15	25	12.5	2	0|0|0|0	1	1	125	0
BRD9_Bi9564	NP_001190174.1	RPS10	11|14	25	12.5	2	0|0|0|0	1	1	125	0
BRD9_Bi9564	NP_006550.1	KHDRBS1	12|13	25	12.5	2	4|4|4|4	0.98	0.99	3.12	0
BRD9_JQ1	NP_005403.2	SHMT2	12|13	25	12.5	2	4|4|3|3	1	1	3.57	0
BRD9_JQ1	NP_001243755.1	PAF1	10|15	25	12.5	2	0|0|0|0	1	1	125	0
BRD9_dFBS	NP_001081.1	ABCF1	13|12	25	12.5	2	0|4|4|0	0.99	1	6.25	0
BRD9_dFBS	NP_001914.3	DDB1	11|14	25	12.5	2	7|3|3|0	0.97	0.99	3.85	0
BRD9_dFBS	NP_149075.2	FANCD2	13|12	25	12.5	2	2|0|0|0	1	1	25	0
BRD9_dFBS	NP_877963.1	PLCG1	12|13	25	12.5	2	0|6|0|0	0.99	0.99	8.33	0
BRD9_dFBS	NP_055238.1	AFF4	13|12	25	12.5	2	0|0|0|0	1	1	125	0
BRD9_dFBS	NP_001186071.1	EIF3C	12|13	25	12.5	2	4|0|6|0	0.99	0.99	5	0
BRD9_dFBS_NaOAc	NP_001072989.1	KTN1	9|16	25	12.5	2	0|0|0|0	1	1	125	0
BRD9_dFBS_NaOAc	NP_001427.2	FBL	12|13	25	12.5	2	3|4|3|2	1	1	4.17	0
BRD9_dFBS_NaOAc	NP_000960.2	RPL5	15|10	25	12.5	2	2|2|3|2	1	1	5.56	0
BRD9_dFBS_NaOAc	NP_631946.1	NAP1L1	12|13	25	12.5	2	4|3|3|3	1	1	3.85	0
BRD9_dFBS_NaOAc	NP_001406.1	EIF2S3	12|13	25	12.5	2	0|0|0|0	1	1	125	0
BRD9_dFBS_NaOAc	NP_055121.1	RTCB	12|13	25	12.5	2	3|4|6|3	0.98	0.99	3.12	0
BRD9_dFBS_NaOAc	NP_001186071.1	EIF3C	12|13	25	12.5	2	4|0|6|0	0.99	0.99	5	0
BRD9_dFBS_NaOAc	NP_002258.2	KPNA3	12|13	25	12.5	2	0|0|0|0	1	1	125	0
BRD9_dFBS_NaOAc	NP_055181.3	GNL3	12|13	25	12.5	2	2|0|2|0	1	1	12.5	0
BRD9_dFBS_NaOAc	NP_001081.1	ABCF1	12|13	25	12.5	2	0|4|4|0	0.99	1	6.25	0
BRD9_Bi9564	NP_078805.3	CDC73	12|12	24	12	2	0|0|0|0	1	1	120	0
BRD9_Bi9564	NP_001406.1	EIF2S3	13|11	24	12	2	0|0|0|0	1	1	120	0
BRD9_Bi9564	NP_060791.3	BRIX1	11|13	24	12	2	0|2|3|0	1	1	9.6	0
BRD9_Bi9564	NP_000537.3	TP53	12|12	24	12	2	0|2|0|0	1	1	24	0
BRD9_Bi9564	NP_000692.2	ATP1A1	12|12	24	12	2	2|0|0|0	1	1	24	0
BRD9_Bi9564	NP_005907.3	MCM7	14|10	24	12	2	0|0|0|0	1	1	120	0
BRD9_Bi9564	NP_001229696.1	MTHFD1L	14|10	24	12	2	0|0|0|0	1	1	120	0
BRD9_Bi9564	NP_001093869.1	PDS5A	11|13	24	12	2	0|0|0|0	1	1	120	0
BRD9_JQ1	NP_001081.1	ABCF1	11|13	24	12	2	0|4|4|0	0.99	1	6	0
BRD9_JQ1	NP_055456.2	MDC1	11|13	24	12	2	0|0|0|0	1	1	120	0
BRD9_JQ1	NP_001139443.1	RDH13	12|12	24	12	2	0|0|0|0	1	1	120	0
BRD9_JQ1	NP_996895.1	AP3M1	13|11	24	12	2	0|0|0|0	1	1	120	0
BRD9_JQ1	NP_005868.1	SF3A1	12|12	24	12	2	4|5|3|0	0.99	0.99	4	0
BRD9_JQ1	NP_008855.1	SRSF1	13|11	24	12	2	2|3|0|3	1	1	6	0
BRD9_dFBS	NP_001887.1	CSNK2A2	12|12	24	12	2	0|0|0|0	1	1	120	0
BRD9_dFBS	NP_001406.1	EIF2S3	12|12	24	12	2	0|0|0|0	1	1	120	0
BRD9_dFBS	NP_002794.1	PSMC2	12|12	24	12	2	5|3|6|3	0.94	0.94	2.82	0
BRD9_dFBS	NP_008855.1	SRSF1	13|11	24	12	2	2|3|0|3	1	1	6	0
BRD9_dFBS	NP_001027005.1	PHKB	13|11	24	12	2	0|0|0|0	1	1	120	0
BRD9_dFBS_NaOAc	NP_001518.3	HDAC2	11|13	24	12	2	0|0|0|0	1	1	120	0
BRD9_dFBS_NaOAc	NP_056164.1	BICRAL	13|11	24	12	2	0|0|0|0	1	1	120	0
BRD9_dFBS_NaOAc	NP_665811.1	AIFM1	11|13	24	12	2	4|3|3|2	1	1	4	0
BRD9_dFBS_NaOAc	NP_001185648.1	RBBP7	12|12	24	12	2	4|5|4|0	0.99	0.99	3.69	0
BRD9_dFBS_NaOAc	NP_001190174.1	RPS10	12|12	24	12	2	0|0|0|0	1	1	120	0
BRD9_dFBS_NaOAc	NP_005868.1	SF3A1	12|12	24	12	2	4|5|3|0	0.99	0.99	4	0
BRD9_dFBS_NaOAc	NP_006537.3	IGF2BP1	12|12	24	12	2	2|0|4|0	1	1	8	0
BRD9_dFBS_NaOAc	NP_008855.1	SRSF1	12|12	24	12	2	2|3|0|3	1	1	6	0
BRD9_Bi9564	NP_001511.2	GTF3C1	13|10	23	11.5	2	0|0|0|0	1	1	115	0
BRD9_Bi9564	NP_056054.2	AGTPBP1	9|14	23	11.5	2	0|0|0|0	1	1	115	0
BRD9_Bi9564	NP_006816.2	CKAP4	10|13	23	11.5	2	0|0|0|0	1	1	115	0
BRD9_Bi9564	NP_005138.3	DNAJA3	12|11	23	11.5	2	3|4|6|3	0.94	0.97	2.88	0
BRD9_Bi9564	NP_001135935.1	DKC1	11|12	23	11.5	2	2|4|3|2	1	1	4.18	0
BRD9_Bi9564	NP_000113.1	ERCC3	11|12	23	11.5	2	0|0|0|0	1	1	115	0
BRD9_Bi9564	NP_065994.1	CWC22	11|12	23	11.5	2	3|0|3|3	1	1	5.11	0
BRD9_Bi9564	NP_008878.3	SRP72	9|14	23	11.5	2	2|0|3|0	1	1	9.2	0
BRD9_Bi9564	NP_001186071.1	EIF3C	13|10	23	11.5	2	4|0|6|0	0.98	0.99	4.6	0
BRD9_Bi9564	NP_005868.1	SF3A1	13|10	23	11.5	2	4|5|3|0	0.98	1	3.83	0
BRD9_JQ1	NP_000960.2	RPL5	13|10	23	11.5	2	2|2|3|2	1	1	5.11	0
BRD9_JQ1	NP_006653.2	SRCAP	14|9	23	11.5	2	0|0|0|0	1	1	115	0
BRD9_JQ1	NP_006816.2	CKAP4	13|10	23	11.5	2	0|0|0|0	1	1	115	0
BRD9_JQ1	NP_055121.1	RTCB	12|11	23	11.5	2	3|4|6|3	0.94	0.97	2.88	0
BRD9_JQ1	NP_542165.1	DDX39B	11|12	23	11.5	2	4|5|4|3	0.94	0.97	2.88	0
BRD9_JQ1	NP_006550.1	KHDRBS1	12|11	23	11.5	2	4|4|4|4	0.94	0.97	2.88	0
BRD9_dFBS	NP_775882.2	FAM98B	8|15	23	11.5	2	0|0|0|0	1	1	115	0
BRD9_dFBS	NP_060695.2	SMU1	12|11	23	11.5	2	3|4|4|3	0.99	0.99	3.29	0
BRD9_dFBS	NP_001427.2	FBL	12|11	23	11.5	2	3|4|3|2	1	1	3.83	0
BRD9_dFBS	NP_001124384.1	SUGT1	12|11	23	11.5	2	0|0|0|0	1	1	115	0
BRD9_dFBS	NP_002258.2	KPNA3	11|12	23	11.5	2	0|0|0|0	1	1	115	0
BRD9_dFBS	NP_001242941.1	MYH10	12|11	23	11.5	2	0|0|3|0	1	1	15.33	0
BRD9_dFBS	NP_001243755.1	PAF1	12|11	23	11.5	2	0|0|0|0	1	1	115	0
BRD9_dFBS	NP_056164.1	BICRAL	11|12	23	11.5	2	0|0|0|0	1	1	115	0
BRD9_dFBS	NP_065994.1	CWC22	12|11	23	11.5	2	3|0|3|3	1	1	5.11	0
BRD9_dFBS	NP_008878.3	SRP72	12|11	23	11.5	2	2|0|3|0	1	1	9.2	0
BRD9_dFBS	NP_005907.3	MCM7	13|10	23	11.5	2	0|0|0|0	1	1	115	0
BRD9_dFBS	NP_000995.1	RPLP2	12|11	23	11.5	2	4|4|4|4	0.94	0.97	2.88	0
BRD9_dFBS	NP_001093869.1	PDS5A	10|13	23	11.5	2	0|0|0|0	1	1	115	0
BRD9_dFBS_NaOAc	NP_055527.1	SETD1A	9|14	23	11.5	2	0|0|0|0	1	1	115	0
BRD9_dFBS_NaOAc	NP_039269.2	LIG3	14|9	23	11.5	2	0|0|0|0	1	1	115	0
BRD9_dFBS_NaOAc	NP_001027565.1	HNRNPH2	12|11	23	11.5	2	0|0|0|0	1	1	115	0
BRD9_dFBS_NaOAc	NP_542165.1	DDX39B	11|12	23	11.5	2	4|5|4|3	0.94	0.97	2.88	0
BRD9_dFBS_NaOAc	NP_000995.1	RPLP2	11|12	23	11.5	2	4|4|4|4	0.94	0.97	2.88	0
BRD9_Bi9564	NP_056107.1	ESYT1	12|10	22	11	2	3|4|2|0	1	1	4.89	0
BRD9_Bi9564	NP_973726.2	SF1	11|11	22	11	2	0|0|3|4	0.99	0.99	6.29	0
BRD9_Bi9564	NP_001243755.1	PAF1	10|12	22	11	2	0|0|0|0	1	1	110	0
BRD9_Bi9564	NP_078881.3	ARHGAP10	11|11	22	11	2	0|0|0|0	1	1	110	0
BRD9_Bi9564	NP_001142.2	SLC25A4	12|10	22	11	2	0|0|0|0	1	1	110	0
BRD9_Bi9564	NP_079410.4	CHD9	11|11	22	11	2	0|0|0|0	1	1	110	0
BRD9_Bi9564	NP_008855.1	SRSF1	11|11	22	11	2	2|3|0|3	1	1	5.5	0
BRD9_JQ1	NP_001072989.1	KTN1	10|12	22	11	2	0|0|0|0	1	1	110	0
BRD9_JQ1	NP_001427.2	FBL	11|11	22	11	2	3|4|3|2	1	1	3.67	0
BRD9_JQ1	NP_056986.2	UBR5	7|15	22	11	2	0|0|0|0	1	1	110	0
BRD9_JQ1	NP_149075.2	FANCD2	12|10	22	11	2	2|0|0|0	1	1	22	0
BRD9_JQ1	NP_002798.2	PSMD1	12|10	22	11	2	0|3|3|4	1	1	4.4	0
BRD9_JQ1	NP_001242941.1	MYH10	10|12	22	11	2	0|0|3|0	1	1	14.67	0
BRD9_JQ1	NP_056164.1	BICRAL	12|10	22	11	2	0|0|0|0	1	1	110	0
BRD9_JQ1	NP_055238.1	AFF4	10|12	22	11	2	0|0|0|0	1	1	110	0
BRD9_JQ1	NP_060783.3	PBRM1	12|10	22	11	2	0|0|0|0	1	1	110	0
BRD9_JQ1	NP_001034679.2	USP9X	9|13	22	11	2	2|0|2|0	1	1	11	0
BRD9_JQ1	NP_116559.1	RECQL	11|11	22	11	2	0|0|0|2	1	1	22	0
BRD9_JQ1	NP_006006.3	ARID1A	10|12	22	11	2	0|0|0|0	1	1	110	0
BRD9_JQ1	NP_665811.1	AIFM1	11|11	22	11	2	4|3|3|2	1	1	3.67	0
BRD9_JQ1	NP_001190174.1	RPS10	10|12	22	11	2	0|0|0|0	1	1	110	0
BRD9_JQ1	NP_055181.3	GNL3	11|11	22	11	2	2|0|2|0	1	1	11	0
BRD9_JQ1	NP_036218.1	GTF3C3	11|11	22	11	2	0|0|0|0	1	1	110	0
BRD9_JQ1	NP_001093869.1	PDS5A	9|13	22	11	2	0|0|0|0	1	1	110	0
BRD9_dFBS	NP_004520.2	MLLT3	12|10	22	11	2	0|0|0|0	1	1	110	0
BRD9_dFBS	NP_002902.2	UPF1	11|11	22	11	2	4|4|4|2	0.98	0.98	3.14	0
BRD9_dFBS	NP_631946.1	NAP1L1	11|11	22	11	2	4|3|3|3	0.99	0.99	3.38	0
BRD9_dFBS	NP_055994.2	RRP12	11|11	22	11	2	0|4|0|0	1	1	11	0
BRD9_dFBS	NP_065761.1	LRRC47	10|12	22	11	2	3|4|4|2	0.98	1	3.38	0
BRD9_dFBS	NP_002798.2	PSMD1	12|10	22	11	2	0|3|3|4	1	1	4.4	0
BRD9_dFBS	NP_056130.2	LARP1	10|12	22	11	2	0|0|0|0	1	1	110	0
BRD9_dFBS	NP_003744.1	EIF3D	13|9	22	11	2	0|0|0|0	1	1	110	0
BRD9_dFBS	NP_001273.1	AP2B1	10|12	22	11	2	0|0|0|0	1	1	110	0
BRD9_dFBS	NP_055181.3	GNL3	11|11	22	11	2	2|0|2|0	1	1	11	0
BRD9_dFBS	NP_004044.3	BYSL	11|11	22	11	2	3|2|2|0	1	1	6.29	0
BRD9_dFBS	NP_001027565.1	HNRNPH2	9|13	22	11	2	0|0|0|0	1	1	110	0
BRD9_dFBS	NP_057123.1	RTRAF	11|11	22	11	2	3|3|0|3	1	1	4.89	0
BRD9_dFBS	NP_005325.2	HCFC1	11|11	22	11	2	0|0|0|0	1	1	110	0
BRD9_dFBS	NP_817126.1	ACTL6A	11|11	22	11	2	0|0|0|0	1	1	110	0
BRD9_dFBS_NaOAc	NP_060695.2	SMU1	11|11	22	11	2	3|4|4|3	0.98	0.98	3.14	0
BRD9_dFBS_NaOAc	NP_064506.3	UGGT2	12|10	22	11	2	0|0|0|0	1	1	110	0
BRD9_dFBS_NaOAc	NP_002796.4	PSMC5	11|11	22	11	2	0|0|3|3	1	1	7.33	0
BRD9_dFBS_NaOAc	NP_002798.2	PSMD1	10|12	22	11	2	0|3|3|4	1	1	4.4	0
BRD9_dFBS_NaOAc	NP_973726.2	SF1	11|11	22	11	2	0|0|3|4	0.99	0.99	6.29	0
BRD9_dFBS_NaOAc	NP_004730.2	MTA2	10|12	22	11	2	0|0|0|0	1	1	110	0
BRD9_dFBS_NaOAc	NP_000692.2	ATP1A1	11|11	22	11	2	2|0|0|0	1	1	22	0
BRD9_dFBS_NaOAc	NP_001093869.1	PDS5A	13|9	22	11	2	0|0|0|0	1	1	110	0
BRD9_Bi9564	NP_003133.1	SSB	12|9	21	10.5	2	3|0|3|6	0.94	0.99	3.5	0
BRD9_Bi9564	NP_002902.2	UPF1	11|10	21	10.5	2	4|4|4|2	0.96	0.98	3	0
BRD9_Bi9564	NP_002258.2	KPNA3	10|11	21	10.5	2	0|0|0|0	1	1	105	0
BRD9_Bi9564	NP_001242941.1	MYH10	9|12	21	10.5	2	0|0|3|0	1	1	14	0
BRD9_Bi9564	NP_002874.1	RANGAP1	10|11	21	10.5	2	2|2|0|0	1	1	10.5	0
BRD9_Bi9564	NP_031398.2	DDX42	12|9	21	10.5	2	3|5|3|2	0.95	1	3.23	0
BRD9_JQ1	NP_004955.2	HDAC1	10|11	21	10.5	2	0|0|0|0	1	1	105	0
BRD9_JQ1	NP_002878.2	RARS1	9|12	21	10.5	2	2|2|4|4	0.97	1	3.5	0
BRD9_JQ1	NP_055994.2	RRP12	10|11	21	10.5	2	0|4|0|0	1	1	10.5	0
BRD9_JQ1	NP_665739.3	POGZ	10|11	21	10.5	2	0|0|0|0	1	1	105	0
BRD9_JQ1	NP_001559.1	EIF3E	10|11	21	10.5	2	4|5|4|0	0.96	0.98	3.23	0
BRD9_JQ1	NP_000113.1	ERCC3	10|11	21	10.5	2	0|0|0|0	1	1	105	0
BRD9_JQ1	NP_065795.1	MTA3	11|10	21	10.5	2	0|0|0|0	1	1	105	0
BRD9_JQ1	NP_001186071.1	EIF3C	11|10	21	10.5	2	4|0|6|0	0.97	0.98	4.2	0
BRD9_JQ1	NP_003396.1	YWHAH	12|9	21	10.5	2	0|0|0|0	1	1	105	0
BRD9_dFBS	NP_002464.1	MYH9	11|10	21	10.5	2	0|0|0|0	1	1	105	0
BRD9_dFBS	NP_056107.1	ESYT1	10|11	21	10.5	2	3|4|2|0	1	1	4.67	0
BRD9_dFBS	NP_150644.1	RPL8	11|10	21	10.5	2	3|3|3|3	0.99	1	3.5	0
BRD9_dFBS	NP_002796.4	PSMC5	11|10	21	10.5	2	0|0|3|3	1	1	7	0
BRD9_dFBS	NP_001143.2	SLC25A5	13|8	21	10.5	2	0|0|0|0	1	1	105	0
BRD9_dFBS	NP_000692.2	ATP1A1	10|11	21	10.5	2	2|0|0|0	1	1	21	0
BRD9_dFBS	NP_665811.1	AIFM1	9|12	21	10.5	2	4|3|3|2	0.97	1	3.5	0
BRD9_dFBS_NaOAc	NP_002878.2	RARS1	11|10	21	10.5	2	2|2|4|4	0.99	1	3.5	0
BRD9_dFBS_NaOAc	NP_006816.2	CKAP4	11|10	21	10.5	2	0|0|0|0	1	1	105	0
BRD9_dFBS_NaOAc	NP_003744.1	EIF3D	12|9	21	10.5	2	0|0|0|0	1	1	105	0
BRD9_dFBS_NaOAc	NP_001142.2	SLC25A4	11|10	21	10.5	2	0|0|0|0	1	1	105	0
BRD9_dFBS_NaOAc	NP_002098.1	H3-3A	11|10	21	10.5	2	0|0|0|0	1	1	105	0
BRD9_dFBS_NaOAc	NP_817126.1	ACTL6A	10|11	21	10.5	2	0|0|0|0	1	1	105	0
BRD9_dFBS_NaOAc	NP_056990.3	TRIM33	12|9	21	10.5	2	0|0|0|0	1	1	105	0
BRD9_Bi9564	NP_009035.3	RPL10A	10|10	20	10	2	0|0|0|0	1	1	100	0
BRD9_Bi9564	NP_004520.2	MLLT3	10|10	20	10	2	0|0|0|0	1	1	100	0
BRD9_Bi9564	NP_064506.3	UGGT2	8|12	20	10	2	0|0|0|0	1	1	100	0
BRD9_Bi9564	NP_055426.1	MDN1	9|11	20	10	2	0|0|0|0	1	1	100	0
BRD9_Bi9564	NP_877963.1	PLCG1	9|11	20	10	2	0|6|0|0	0.99	0.99	6.67	0
BRD9_Bi9564	NP_003744.1	EIF3D	10|10	20	10	2	0|0|0|0	1	1	100	0
BRD9_Bi9564	NP_001273.1	AP2B1	10|10	20	10	2	0|0|0|0	1	1	100	0
BRD9_Bi9564	NP_001319.1	CTBP1	10|10	20	10	2	0|0|0|0	1	1	100	0
BRD9_Bi9564	NP_055144.3	EDC4	11|9	20	10	2	0|0|0|0	1	1	100	0
BRD9_Bi9564	NP_055102.3	NOMO1	9|11	20	10	2	0|0|0|10	0.96	0.97	4	0
BRD9_JQ1	NP_002408.3	MKI67	11|9	20	10	2	0|0|0|0	1	1	100	0
BRD9_JQ1	NP_006288.2	XRCC1	11|9	20	10	2	0|0|0|0	1	1	100	0
BRD9_JQ1	NP_001124384.1	SUGT1	10|10	20	10	2	0|0|0|0	1	1	100	0
BRD9_JQ1	NP_008878.3	SRP72	10|10	20	10	2	2|0|3|0	1	1	8	0
BRD9_JQ1	NP_000692.2	ATP1A1	10|10	20	10	2	2|0|0|0	1	1	20	0
BRD9_JQ1	NP_002699.1	PPP1CA	11|9	20	10	2	0|0|0|0	1	1	100	0
BRD9_JQ1	NP_001139754.1	SRP54	9|11	20	10	2	0|0|0|0	1	1	100	0
BRD9_dFBS	NP_002878.2	RARS1	10|10	20	10	2	2|2|4|4	0.98	0.98	3.33	0
BRD9_dFBS	NP_009035.3	RPL10A	10|10	20	10	2	0|0|0|0	1	1	100	0
BRD9_dFBS	NP_006816.2	CKAP4	10|10	20	10	2	0|0|0|0	1	1	100	0
BRD9_dFBS	NP_005207.2	DDOST	10|10	20	10	2	0|0|0|0	1	1	100	0
BRD9_dFBS	NP_115571.1	SON	10|10	20	10	2	0|3|0|0	1	1	13.33	0
BRD9_dFBS	NP_056277.2	NOL11	10|10	20	10	2	0|0|0|0	1	1	100	0
BRD9_dFBS	NP_001135935.1	DKC1	10|10	20	10	2	2|4|3|2	0.99	0.99	3.64	0
BRD9_dFBS	NP_064506.3	UGGT2	11|9	20	10	2	0|0|0|0	1	1	100	0
BRD9_dFBS	NP_004765.2	MED1	8|12	20	10	2	0|0|0|0	1	1	100	0
BRD9_dFBS	NP_078805.3	CDC73	9|11	20	10	2	0|0|0|0	1	1	100	0
BRD9_dFBS	NP_001021.1	RPS27	9|11	20	10	2	4|5|0|3	0.95	0.99	3.33	0
BRD9_dFBS	NP_031398.2	DDX42	9|11	20	10	2	3|5|3|2	0.94	0.99	3.08	0
BRD9_dFBS	NP_000113.1	ERCC3	11|9	20	10	2	0|0|0|0	1	1	100	0
BRD9_dFBS	NP_001518.3	HDAC2	9|11	20	10	2	0|0|0|0	1	1	100	0
BRD9_dFBS	NP_001106849.1	FANCI	14|6	20	10	2	0|2|0|0	1	1	20	0
BRD9_dFBS	NP_006537.3	IGF2BP1	11|9	20	10	2	2|0|4|0	0.99	1	6.67	0
BRD9_dFBS_NaOAc	NP_055953.3	RTF1	10|10	20	10	2	0|0|0|0	1	1	100	0
BRD9_dFBS_NaOAc	NP_005207.2	DDOST	10|10	20	10	2	0|0|0|0	1	1	100	0
BRD9_dFBS_NaOAc	NP_149075.2	FANCD2	10|10	20	10	2	2|0|0|0	1	1	20	0
BRD9_dFBS_NaOAc	NP_078805.3	CDC73	9|11	20	10	2	0|0|0|0	1	1	100	0
BRD9_dFBS_NaOAc	NP_004044.3	BYSL	9|11	20	10	2	3|2|2|0	1	1	5.71	0
BRD9_dFBS_NaOAc	NP_055238.1	AFF4	9|11	20	10	2	0|0|0|0	1	1	100	0
BRD9_dFBS_NaOAc	NP_005325.2	HCFC1	8|12	20	10	2	0|0|0|0	1	1	100	0
BRD9_dFBS_NaOAc	NP_008878.3	SRP72	10|10	20	10	2	2|0|3|0	1	1	8	0
BRD9_dFBS_NaOAc	NP_115571.1	SON	10|10	20	10	2	0|3|0|0	1	1	13.33	0
BRD9_Bi9564	NP_002464.1	MYH9	9|10	19	9.5	2	0|0|0|0	1	1	95	0
BRD9_Bi9564	NP_001098057.1	SLFN11	10|9	19	9.5	2	2|5|4|0	0.96	0.98	3.45	0
BRD9_Bi9564	NP_055953.3	RTF1	10|9	19	9.5	2	0|0|0|0	1	1	95	0
BRD9_Bi9564	NP_115571.1	SON	10|9	19	9.5	2	0|3|0|0	1	1	12.67	0
BRD9_Bi9564	NP_055994.2	RRP12	9|10	19	9.5	2	0|4|0|0	0.99	0.99	9.5	0
BRD9_Bi9564	NP_001139197.1	LYAR	9|10	19	9.5	2	3|3|3|2	0.98	0.99	3.45	0
BRD9_Bi9564	NP_065801.1	XPO5	10|9	19	9.5	2	0|2|0|0	1	1	19	0
BRD9_Bi9564	NP_002796.4	PSMC5	8|11	19	9.5	2	0|0|3|3	0.99	1	6.33	0
BRD9_Bi9564	NP_060366.1	GID8	9|10	19	9.5	2	0|0|0|0	1	1	95	0
BRD9_Bi9564	NP_001123527.1	EEF1D	9|10	19	9.5	2	0|3|0|0	1	1	12.67	0
BRD9_Bi9564	NP_002699.1	PPP1CA	9|10	19	9.5	2	0|0|0|0	1	1	95	0
BRD9_Bi9564	NP_001027005.1	PHKB	12|7	19	9.5	2	0|0|0|0	1	1	95	0
BRD9_JQ1	NP_115571.1	SON	10|9	19	9.5	2	0|3|0|0	1	1	12.67	0
BRD9_JQ1	NP_002430.3	MSH3	9|10	19	9.5	2	0|0|0|0	1	1	95	0
BRD9_JQ1	NP_973726.2	SF1	10|9	19	9.5	2	0|0|3|4	0.99	0.99	5.43	0
BRD9_JQ1	NP_078805.3	CDC73	8|11	19	9.5	2	0|0|0|0	1	1	95	0
BRD9_JQ1	NP_065779.1	ESYT2	10|9	19	9.5	2	0|0|0|0	1	1	95	0
BRD9_JQ1	NP_055527.1	SETD1A	9|10	19	9.5	2	0|0|0|0	1	1	95	0
BRD9_JQ1	NP_067062.1	RBM25	8|11	19	9.5	2	0|7|0|2	0.96	0.98	4.22	0
BRD9_JQ1	NP_065994.1	CWC22	8|11	19	9.5	2	3|0|3|3	0.99	1	4.22	0
BRD9_JQ1	NP_001009999.1	KDM1A	11|8	19	9.5	2	0|0|0|0	1	1	95	0
BRD9_JQ1	NP_057123.1	RTRAF	11|8	19	9.5	2	3|3|0|3	0.99	1	4.22	0
BRD9_JQ1	NP_001106849.1	FANCI	9|10	19	9.5	2	0|2|0|0	1	1	19	0
BRD9_JQ1	NP_001121689.1	PSIP1	10|9	19	9.5	2	0|0|0|0	1	1	95	0
BRD9_JQ1	NP_005582.1	MRE11	11|8	19	9.5	2	0|0|0|0	1	1	95	0
BRD9_JQ1	NP_001005271.2	CHD3	8|11	19	9.5	2	0|0|0|0	1	1	95	0
BRD9_dFBS	NP_076983.1	NOC4L	11|8	19	9.5	2	0|0|0|0	1	1	95	0
BRD9_dFBS	NP_004730.2	MTA2	8|11	19	9.5	2	0|0|0|0	1	1	95	0
BRD9_dFBS	NP_001098057.1	SLFN11	9|10	19	9.5	2	2|5|4|0	0.96	0.98	3.45	0
BRD9_dFBS	NP_001122324.1	SRRT	9|10	19	9.5	2	0|0|0|0	1	1	95	0
BRD9_dFBS	NP_002795.2	PSMC3	9|10	19	9.5	2	2|0|3|2	1	1	5.43	0
BRD9_dFBS	NP_078938.2	NAT10	10|9	19	9.5	2	2|2|2|2	1	1	4.75	0
BRD9_dFBS	NP_848927.2	MTDH	8|11	19	9.5	2	0|0|0|0	1	1	95	0
BRD9_dFBS	NP_055426.1	MDN1	10|9	19	9.5	2	0|0|0|0	1	1	95	0
BRD9_dFBS	NP_003578.2	DHX16	10|9	19	9.5	2	0|3|2|0	1	1	7.6	0
BRD9_dFBS	NP_973726.2	SF1	11|8	19	9.5	2	0|0|3|4	0.99	0.99	5.43	0
BRD9_dFBS	NP_002874.1	RANGAP1	9|10	19	9.5	2	2|2|0|0	1	1	9.5	0
BRD9_dFBS	NP_055144.3	EDC4	9|10	19	9.5	2	0|0|0|0	1	1	95	0
BRD9_dFBS	NP_006286.1	VARS1	10|9	19	9.5	2	2|0|0|0	1	1	19	0
BRD9_dFBS	NP_775873.2	DIP2B	7|12	19	9.5	2	0|2|4|2	0.98	1	4.75	0
BRD9_dFBS	NP_004680.2	MTA1	8|11	19	9.5	2	0|0|0|0	1	1	95	0
BRD9_dFBS	NP_001231.2	CCNT1	11|8	19	9.5	2	0|3|4|4	0.96	1	3.45	0
BRD9_dFBS	NP_001229696.1	MTHFD1L	10|9	19	9.5	2	0|0|0|0	1	1	95	0
BRD9_dFBS_NaOAc	NP_002464.1	MYH9	8|11	19	9.5	2	0|0|0|0	1	1	95	0
BRD9_dFBS_NaOAc	NP_009035.3	RPL10A	10|9	19	9.5	2	0|0|0|0	1	1	95	0
BRD9_dFBS_NaOAc	NP_055204.2	PELP1	8|11	19	9.5	2	0|0|0|0	1	1	95	0
BRD9_dFBS_NaOAc	NP_056054.2	AGTPBP1	8|11	19	9.5	2	0|0|0|0	1	1	95	0
BRD9_dFBS_NaOAc	NP_001231.2	CCNT1	10|9	19	9.5	2	0|3|4|4	0.98	0.99	3.45	0
BRD9_dFBS_NaOAc	NP_848927.2	MTDH	10|9	19	9.5	2	0|0|0|0	1	1	95	0
BRD9_dFBS_NaOAc	NP_001139754.1	SRP54	9|10	19	9.5	2	0|0|0|0	1	1	95	0
BRD9_dFBS_NaOAc	NP_073591.2	SFXN1	11|8	19	9.5	2	0|0|0|0	1	1	95	0
BRD9_dFBS_NaOAc	NP_877963.1	PLCG1	9|10	19	9.5	2	0|6|0|0	0.98	0.99	6.33	0
BRD9_dFBS_NaOAc	NP_065994.1	CWC22	10|9	19	9.5	2	3|0|3|3	1	1	4.22	0
BRD9_dFBS_NaOAc	NP_002511.1	NPM1	11|8	19	9.5	2	4|5|0|0	0.96	0.98	4.22	0
BRD9_dFBS_NaOAc	NP_000537.3	TP53	9|10	19	9.5	2	0|2|0|0	1	1	19	0
BRD9_dFBS_NaOAc	NP_116020.1	HDGFL2	9|10	19	9.5	2	2|2|2|0	1	1	6.33	0
BRD9_dFBS_NaOAc	NP_036218.1	GTF3C3	10|9	19	9.5	2	0|0|0|0	1	1	95	0
BRD9_Bi9564	NP_055181.3	GNL3	9|9	18	9	2	2|0|2|0	1	1	9	0
BRD9_Bi9564	NP_004044.3	BYSL	10|8	18	9	2	3|2|2|0	1	1	5.14	0
BRD9_Bi9564	NP_067062.1	RBM25	10|8	18	9	2	0|7|0|2	0.96	0.97	4	0
BRD9_Bi9564	NP_002511.1	NPM1	8|10	18	9	2	4|5|0|0	0.96	0.98	4	0
BRD9_Bi9564	NP_817126.1	ACTL6A	8|10	18	9	2	0|0|0|0	1	1	90	0
BRD9_JQ1	NP_002464.1	MYH9	11|7	18	9	2	0|0|0|0	1	1	90	0
BRD9_JQ1	NP_009035.3	RPL10A	10|8	18	9	2	0|0|0|0	1	1	90	0
BRD9_JQ1	NP_055953.3	RTF1	9|9	18	9	2	0|0|0|0	1	1	90	0
BRD9_JQ1	NP_005207.2	DDOST	9|9	18	9	2	0|0|0|0	1	1	90	0
BRD9_JQ1	NP_001139197.1	LYAR	10|8	18	9	2	3|3|3|2	0.96	0.99	3.27	0
BRD9_JQ1	NP_002796.4	PSMC5	10|8	18	9	2	0|0|3|3	0.99	1	6	0
BRD9_JQ1	NP_877963.1	PLCG1	8|10	18	9	2	0|6|0|0	0.98	0.99	6	0
BRD9_JQ1	NP_001245210.1	MSH2	10|8	18	9	2	0|3|2|0	1	1	7.2	0
BRD9_JQ1	NP_001273.1	AP2B1	8|10	18	9	2	0|0|0|0	1	1	90	0
BRD9_JQ1	NP_036473.2	GTPBP4	9|9	18	9	2	2|0|0|0	1	1	18	0
BRD9_JQ1	NP_001027565.1	HNRNPH2	11|7	18	9	2	0|0|0|0	1	1	90	0
BRD9_JQ1	NP_002511.1	NPM1	9|9	18	9	2	4|5|0|0	0.97	0.97	4	0
BRD9_JQ1	NP_000537.3	TP53	9|9	18	9	2	0|2|0|0	1	1	18	0
BRD9_JQ1	NP_001142.2	SLC25A4	10|8	18	9	2	0|0|0|0	1	1	90	0
BRD9_JQ1	NP_149072.2	DIDO1	8|10	18	9	2	0|0|0|0	1	1	90	0
BRD9_JQ1	NP_060404.3	PHIP	10|8	18	9	2	0|0|0|0	1	1	90	0
BRD9_JQ1	NP_006537.3	IGF2BP1	9|9	18	9	2	2|0|4|0	0.99	0.99	6	0
BRD9_dFBS	NP_060700.2	NUP133	8|10	18	9	2	0|0|0|0	1	1	90	0
BRD9_dFBS	NP_001257419.1	RPL18	10|8	18	9	2	3|2|0|4	0.99	1	4	0
BRD9_dFBS	NP_003904.3	PRPF4B	10|8	18	9	2	0|3|0|0	1	1	12	0
BRD9_dFBS	NP_002511.1	NPM1	10|8	18	9	2	4|5|0|0	0.96	0.98	4	0
BRD9_dFBS	NP_055414.2	MAGED2	10|8	18	9	2	2|3|0|2	1	1	5.14	0
BRD9_dFBS	NP_613075.1	MACROH2A1	9|9	18	9	2	0|0|0|0	1	1	90	0
BRD9_dFBS_NaOAc	NP_004955.2	HDAC1	9|9	18	9	2	0|0|0|0	1	1	90	0
BRD9_dFBS_NaOAc	NP_004482.4	ARHGAP35	9|9	18	9	2	4|4|0|4	0.94	0.94	3	0
BRD9_dFBS_NaOAc	NP_001124384.1	SUGT1	9|9	18	9	2	0|0|0|0	1	1	90	0
BRD9_dFBS_NaOAc	NP_001135935.1	DKC1	8|10	18	9	2	2|4|3|2	0.96	0.99	3.27	0
BRD9_dFBS_NaOAc	NP_612401.2	SHKBP1	9|9	18	9	2	3|2|3|2	0.99	0.99	3.6	0
BRD9_dFBS_NaOAc	NP_001139197.1	LYAR	8|10	18	9	2	3|3|3|2	0.96	0.99	3.27	0
BRD9_dFBS_NaOAc	NP_055426.1	MDN1	9|9	18	9	2	0|0|0|0	1	1	90	0
BRD9_dFBS_NaOAc	NP_001242941.1	MYH10	8|10	18	9	2	0|0|3|0	1	1	12	0
BRD9_dFBS_NaOAc	NP_003747.1	EIF3H	8|10	18	9	2	3|0|3|0	0.99	1	6	0
BRD9_dFBS_NaOAc	NP_055144.3	EDC4	10|8	18	9	2	0|0|0|0	1	1	90	0
BRD9_dFBS_NaOAc	NP_001008938.1	CKAP5	9|9	18	9	2	0|0|0|0	1	1	90	0
BRD9_dFBS_NaOAc	NP_001009999.1	KDM1A	9|9	18	9	2	0|0|0|0	1	1	90	0
BRD9_dFBS_NaOAc	NP_003592.3	SMARCA5	9|9	18	9	2	0|0|0|0	1	1	90	0
BRD9_Bi9564	NP_001081.1	ABCF1	9|8	17	8.5	2	0|4|4|0	0.97	0.98	4.25	0
BRD9_Bi9564	NP_006835.2	ILVBL	8|9	17	8.5	2	0|0|0|0	1	1	85	0
BRD9_Bi9564	NP_056277.2	NOL11	8|9	17	8.5	2	0|0|0|0	1	1	85	0
BRD9_Bi9564	NP_848927.2	MTDH	9|8	17	8.5	2	0|0|0|0	1	1	85	0
BRD9_Bi9564	NP_002798.2	PSMD1	8|9	17	8.5	2	0|3|3|4	0.98	0.99	3.4	0
BRD9_Bi9564	NP_003746.2	EIF3G	9|8	17	8.5	2	0|0|0|0	1	1	85	0
BRD9_Bi9564	NP_004453.3	FDFT1	9|8	17	8.5	2	0|0|0|0	1	1	85	0
BRD9_Bi9564	NP_055238.1	AFF4	7|10	17	8.5	2	0|0|0|0	1	1	85	0
BRD9_Bi9564	NP_057123.1	RTRAF	7|10	17	8.5	2	3|3|0|3	0.97	1	3.78	0
BRD9_Bi9564	NP_005325.2	HCFC1	8|9	17	8.5	2	0|0|0|0	1	1	85	0
BRD9_Bi9564	NP_005853.2	STAG1	8|9	17	8.5	2	0|0|0|0	1	1	85	0
BRD9_Bi9564	NP_001008938.1	CKAP5	8|9	17	8.5	2	0|0|0|0	1	1	85	0
BRD9_JQ1	NP_056107.1	ESYT1	7|10	17	8.5	2	3|4|2|0	0.97	1	3.78	0
BRD9_JQ1	NP_004714.2	ARHGEF2	9|8	17	8.5	2	0|0|0|0	1	1	85	0
BRD9_JQ1	NP_055204.2	PELP1	9|8	17	8.5	2	0|0|0|0	1	1	85	0
BRD9_JQ1	NP_005110.2	THRAP3	10|7	17	8.5	2	0|4|0|0	0.99	0.99	8.5	0
BRD9_JQ1	NP_078938.2	NAT10	10|7	17	8.5	2	2|2|2|2	0.99	1	4.25	0
BRD9_JQ1	NP_848927.2	MTDH	8|9	17	8.5	2	0|0|0|0	1	1	85	0
BRD9_JQ1	NP_079199.2	NUP210	9|8	17	8.5	2	4|5|0|0	0.95	0.97	3.78	0
BRD9_JQ1	NP_036601.2	PRPF6	11|6	17	8.5	2	0|2|0|0	1	1	17	0
BRD9_JQ1	NP_003747.1	EIF3H	9|8	17	8.5	2	3|0|3|0	0.99	0.99	5.67	0
BRD9_JQ1	NP_004085.1	EIF2S1	8|9	17	8.5	2	0|0|0|0	1	1	85	0
BRD9_JQ1	NP_001008938.1	CKAP5	7|10	17	8.5	2	0|0|0|0	1	1	85	0
BRD9_JQ1	NP_116020.1	HDGFL2	8|9	17	8.5	2	2|2|2|0	1	1	5.67	0
BRD9_dFBS	NP_001073867.1	ECPAS	8|9	17	8.5	2	0|2|0|0	1	1	17	0
BRD9_dFBS	NP_542161.1	RNPS1	8|9	17	8.5	2	2|2|0|0	1	1	8.5	0
BRD9_dFBS	NP_001124295.1	DNMT1	7|10	17	8.5	2	0|0|0|0	1	1	85	0
BRD9_dFBS	NP_004784.2	LONP1	9|8	17	8.5	2	2|0|0|0	1	1	17	0
BRD9_dFBS	NP_073591.2	SFXN1	9|8	17	8.5	2	0|0|0|0	1	1	85	0
BRD9_dFBS	NP_001409.3	EIF4G2	7|10	17	8.5	2	0|0|0|0	1	1	85	0
BRD9_dFBS	NP_877423.1	MCM4	8|9	17	8.5	2	2|0|0|0	1	1	17	0
BRD9_dFBS	NP_065779.1	ESYT2	9|8	17	8.5	2	0|0|0|0	1	1	85	0
BRD9_dFBS	NP_004452.1	FARSA	9|8	17	8.5	2	0|2|3|0	1	1	6.8	0
BRD9_dFBS	NP_001420.2	EP300	9|8	17	8.5	2	0|0|0|0	1	1	85	0
BRD9_dFBS	NP_055871.1	RRP1B	8|9	17	8.5	2	0|0|0|0	1	1	85	0
BRD9_dFBS	NP_006796.1	HNRNPA0	9|8	17	8.5	2	4|0|4|0	0.97	0.98	4.25	0
BRD9_dFBS	NP_001009999.1	KDM1A	10|7	17	8.5	2	0|0|0|0	1	1	85	0
BRD9_dFBS	NP_002262.3	IPO5	8|9	17	8.5	2	0|0|4|0	0.99	0.99	8.5	0
BRD9_dFBS	NP_001164014.1	PGAM5	9|8	17	8.5	2	0|0|2|3	1	1	6.8	0
BRD9_dFBS	NP_001261.2	CHD1	8|9	17	8.5	2	0|0|3|0	1	1	11.33	0
BRD9_dFBS_NaOAc	NP_001073867.1	ECPAS	10|7	17	8.5	2	0|2|0|0	1	1	17	0
BRD9_dFBS_NaOAc	NP_036387.2	XRN2	8|9	17	8.5	2	2|3|2|0	1	1	4.86	0
BRD9_dFBS_NaOAc	NP_006835.2	ILVBL	8|9	17	8.5	2	0|0|0|0	1	1	85	0
BRD9_dFBS_NaOAc	NP_055994.2	RRP12	8|9	17	8.5	2	0|4|0|0	0.99	0.99	8.5	0
BRD9_dFBS_NaOAc	NP_056130.2	LARP1	9|8	17	8.5	2	0|0|0|0	1	1	85	0
BRD9_dFBS_NaOAc	NP_002874.1	RANGAP1	9|8	17	8.5	2	2|2|0|0	1	1	8.5	0
BRD9_dFBS_NaOAc	NP_065779.1	ESYT2	8|9	17	8.5	2	0|0|0|0	1	1	85	0
BRD9_dFBS_NaOAc	NP_000113.1	ERCC3	8|9	17	8.5	2	0|0|0|0	1	1	85	0
BRD9_dFBS_NaOAc	NP_057123.1	RTRAF	8|9	17	8.5	2	3|3|0|3	0.99	0.99	3.78	0
BRD9_dFBS_NaOAc	NP_001158286.1	ACIN1	9|8	17	8.5	2	0|0|0|0	1	1	85	0
BRD9_dFBS_NaOAc	NP_001193867.1	TCAF1	9|8	17	8.5	2	0|0|0|0	1	1	85	0
BRD9_dFBS_NaOAc	NP_003192.1	TFAM	8|9	17	8.5	2	0|0|0|0	1	1	85	0
BRD9_dFBS_NaOAc	NP_001059.2	TOP2B	9|8	17	8.5	2	0|0|0|0	1	1	85	0
BRD9_Bi9564	NP_001073867.1	ECPAS	8|8	16	8	2	0|2|0|0	1	1	16	0
BRD9_Bi9564	NP_076424.1	DDRGK1	7|9	16	8	2	0|0|0|0	1	1	80	0
BRD9_Bi9564	NP_055946.1	WDR43	7|9	16	8	2	0|0|0|0	1	1	80	0
BRD9_Bi9564	NP_036387.2	XRN2	8|8	16	8	2	2|3|2|0	1	1	4.57	0
BRD9_Bi9564	NP_001124384.1	SUGT1	9|7	16	8	2	0|0|0|0	1	1	80	0
BRD9_Bi9564	NP_000909.2	P4HB	7|9	16	8	2	2|3|2|2	0.97	0.99	3.56	0
BRD9_Bi9564	NP_057306.2	DDX41	7|9	16	8	2	0|0|2|2	1	1	8	0
BRD9_Bi9564	NP_078938.2	NAT10	9|7	16	8	2	2|2|2|2	0.99	1	4	0
BRD9_Bi9564	NP_001139754.1	SRP54	7|9	16	8	2	0|0|0|0	1	1	80	0
BRD9_Bi9564	NP_006286.1	VARS1	10|6	16	8	2	2|0|0|0	1	1	16	0
BRD9_Bi9564	NP_003904.3	PRPF4B	8|8	16	8	2	0|3|0|0	1	1	10.67	0
BRD9_Bi9564	NP_001116293.1	SET	7|9	16	8	2	2|0|0|0	1	1	16	0
BRD9_Bi9564	NP_055414.2	MAGED2	8|8	16	8	2	2|3|0|2	1	1	4.57	0
BRD9_Bi9564	NP_001164014.1	PGAM5	8|8	16	8	2	0|0|2|3	0.99	0.99	6.4	0
BRD9_Bi9564	NP_068579.3	EXOC4	9|7	16	8	2	0|0|0|0	1	1	80	0
BRD9_Bi9564	NP_001518.3	HDAC2	10|6	16	8	2	0|0|0|0	1	1	80	0
BRD9_JQ1	NP_056110.2	SMCHD1	9|7	16	8	2	0|2|0|0	1	1	16	0
BRD9_JQ1	NP_056054.2	AGTPBP1	7|9	16	8	2	0|0|0|0	1	1	80	0
BRD9_JQ1	NP_001124295.1	DNMT1	7|9	16	8	2	0|0|0|0	1	1	80	0
BRD9_JQ1	NP_003070.3	SMARCE1	9|7	16	8	2	0|0|0|0	1	1	80	0
BRD9_JQ1	NP_002795.2	PSMC3	9|7	16	8	2	2|0|3|2	0.99	1	4.57	0
BRD9_JQ1	NP_006835.2	ILVBL	7|9	16	8	2	0|0|0|0	1	1	80	0
BRD9_JQ1	NP_073591.2	SFXN1	8|8	16	8	2	0|0|0|0	1	1	80	0
BRD9_JQ1	NP_064506.3	UGGT2	9|7	16	8	2	0|0|0|0	1	1	80	0
BRD9_JQ1	NP_003744.1	EIF3D	7|9	16	8	2	0|0|0|0	1	1	80	0
BRD9_JQ1	NP_002874.1	RANGAP1	9|7	16	8	2	2|2|0|0	1	1	8	0
BRD9_JQ1	NP_004452.1	FARSA	7|9	16	8	2	0|2|3|0	0.99	1	6.4	0
BRD9_JQ1	NP_061119.1	MACROH2A2	8|8	16	8	2	0|0|0|0	1	1	80	0
BRD9_JQ1	NP_005325.2	HCFC1	8|8	16	8	2	0|0|0|0	1	1	80	0
BRD9_JQ1	NP_006796.1	HNRNPA0	9|7	16	8	2	4|0|4|0	0.96	0.98	4	0
BRD9_JQ1	NP_001164014.1	PGAM5	8|8	16	8	2	0|0|2|3	0.99	0.99	6.4	0
BRD9_dFBS	NP_076424.1	DDRGK1	9|7	16	8	2	0|0|0|0	1	1	80	0
BRD9_dFBS	NP_055946.1	WDR43	9|7	16	8	2	0|0|0|0	1	1	80	0
BRD9_dFBS	NP_055953.3	RTF1	7|9	16	8	2	0|0|0|0	1	1	80	0
BRD9_dFBS	NP_001127891.1	CDC7	8|8	16	8	2	0|0|0|0	1	1	80	0
BRD9_dFBS	NP_006100.2	PRMT5	8|8	16	8	2	0|0|3|0	1	1	10.67	0
BRD9_dFBS	NP_057306.2	DDX41	8|8	16	8	2	0|0|2|2	1	1	8	0
BRD9_dFBS	NP_001139754.1	SRP54	8|8	16	8	2	0|0|0|0	1	1	80	0
BRD9_dFBS	NP_003747.1	EIF3H	10|6	16	8	2	3|0|3|0	0.98	1	5.33	0
BRD9_dFBS	NP_002936.1	RPA1	7|9	16	8	2	0|0|0|0	1	1	80	0
BRD9_dFBS	NP_004085.1	EIF2S1	8|8	16	8	2	0|0|0|0	1	1	80	0
BRD9_dFBS	NP_001002800.1	SMC4	7|9	16	8	2	2|2|0|0	1	1	8	0
BRD9_dFBS	NP_004955.2	HDAC1	9|7	16	8	2	0|0|0|0	1	1	80	0
BRD9_dFBS	NP_036218.1	GTF3C3	8|8	16	8	2	0|0|0|0	1	1	80	0
BRD9_dFBS_NaOAc	NP_004805.2	SNRNP40	9|7	16	8	2	0|0|2|0	1	1	16	0
BRD9_dFBS_NaOAc	NP_037414.3	UHRF1	10|6	16	8	2	0|0|0|0	1	1	80	0
BRD9_dFBS_NaOAc	NP_076424.1	DDRGK1	8|8	16	8	2	0|0|0|0	1	1	80	0
BRD9_dFBS_NaOAc	NP_056107.1	ESYT1	7|9	16	8	2	3|4|2|0	0.97	0.99	3.56	0
BRD9_dFBS_NaOAc	NP_004714.2	ARHGEF2	8|8	16	8	2	0|0|0|0	1	1	80	0
BRD9_dFBS_NaOAc	NP_542161.1	RNPS1	8|8	16	8	2	2|2|0|0	1	1	8	0
BRD9_dFBS_NaOAc	NP_001129125.1	PABPC4	8|8	16	8	2	0|0|0|0	1	1	80	0
BRD9_dFBS_NaOAc	NP_005889.3	CAPRIN1	6|10	16	8	2	0|0|0|0	1	1	80	0
BRD9_dFBS_NaOAc	NP_004452.1	FARSA	6|10	16	8	2	0|2|3|0	0.99	1	6.4	0
BRD9_dFBS_NaOAc	NP_078881.3	ARHGAP10	7|9	16	8	2	0|0|0|0	1	1	80	0
BRD9_dFBS_NaOAc	NP_006796.1	HNRNPA0	7|9	16	8	2	4|0|4|0	0.96	0.98	4	0
BRD9_dFBS_NaOAc	NP_055045.2	SRP68	9|7	16	8	2	0|3|0|0	0.99	1	10.67	0
BRD9_dFBS_NaOAc	NP_002700.1	PPP1CB	7|9	16	8	2	0|0|0|0	1	1	80	0
BRD9_dFBS_NaOAc	NP_001027005.1	PHKB	8|8	16	8	2	0|0|0|0	1	1	80	0
BRD9_Bi9564	NP_073713.2	CTBP2	10|5	15	7.5	2	0|0|0|0	1	1	75	0
BRD9_Bi9564	NP_004630.3	BAG6	6|9	15	7.5	2	0|0|0|0	1	1	75	0
BRD9_Bi9564	NP_000973.2	RPL21	7|8	15	7.5	2	0|0|3|0	0.99	1	10	0
BRD9_Bi9564	NP_001124295.1	DNMT1	7|8	15	7.5	2	0|0|0|0	1	1	75	0
BRD9_Bi9564	NP_073591.2	SFXN1	7|8	15	7.5	2	0|0|0|0	1	1	75	0
BRD9_Bi9564	NP_066997.3	CCAR2	7|8	15	7.5	2	0|0|3|4	0.97	0.98	4.29	0
BRD9_Bi9564	NP_036601.2	PRPF6	7|8	15	7.5	2	0|2|0|0	1	1	15	0
BRD9_Bi9564	NP_001275.1	AP3S1	8|7	15	7.5	2	0|0|0|0	1	1	75	0
BRD9_Bi9564	NP_003747.1	EIF3H	8|7	15	7.5	2	3|0|3|0	0.98	0.99	5	0
BRD9_Bi9564	NP_002259.1	KPNA4	8|7	15	7.5	2	0|0|0|0	1	1	75	0
BRD9_Bi9564	NP_001002800.1	SMC4	7|8	15	7.5	2	2|2|0|0	1	1	7.5	0
BRD9_Bi9564	NP_001034554.1	SRSF5	7|8	15	7.5	2	0|2|0|0	1	1	15	0
BRD9_Bi9564	NP_055045.2	SRP68	8|7	15	7.5	2	0|3|0|0	0.99	1	10	0
BRD9_Bi9564	NP_001193867.1	TCAF1	5|10	15	7.5	2	0|0|0|0	1	1	75	0
BRD9_Bi9564	NP_036218.1	GTF3C3	6|9	15	7.5	2	0|0|0|0	1	1	75	0
BRD9_JQ1	NP_076983.1	NOC4L	10|5	15	7.5	2	0|0|0|0	1	1	75	0
BRD9_JQ1	NP_036387.2	XRN2	9|6	15	7.5	2	2|3|2|0	0.98	1	4.29	0
BRD9_JQ1	NP_057306.2	DDX41	7|8	15	7.5	2	0|0|2|2	1	1	7.5	0
BRD9_JQ1	NP_065750.1	GATAD2B	9|6	15	7.5	2	0|0|0|0	1	1	75	0
BRD9_JQ1	NP_055426.1	MDN1	8|7	15	7.5	2	0|0|0|0	1	1	75	0
BRD9_JQ1	NP_055045.2	SRP68	6|9	15	7.5	2	0|3|0|0	0.99	1	10	0
BRD9_JQ1	NP_060700.2	NUP133	7|8	15	7.5	2	0|0|0|0	1	1	75	0
BRD9_JQ1	NP_002258.2	KPNA3	7|8	15	7.5	2	0|0|0|0	1	1	75	0
BRD9_JQ1	NP_001168.1	ARL1	8|7	15	7.5	2	0|0|0|0	1	1	75	0
BRD9_JQ1	NP_001252.1	CDK9	6|9	15	7.5	2	0|2|0|0	1	1	15	0
BRD9_JQ1	NP_002941.1	RPN1	7|8	15	7.5	2	0|0|0|0	1	1	75	0
BRD9_JQ1	NP_055871.1	RRP1B	7|8	15	7.5	2	0|0|0|0	1	1	75	0
BRD9_JQ1	NP_001034554.1	SRSF5	7|8	15	7.5	2	0|2|0|0	1	1	15	0
BRD9_JQ1	NP_003192.1	TFAM	8|7	15	7.5	2	0|0|0|0	1	1	75	0
BRD9_dFBS	NP_073713.2	CTBP2	8|7	15	7.5	2	0|0|0|0	1	1	75	0
BRD9_dFBS	NP_004630.3	BAG6	7|8	15	7.5	2	0|0|0|0	1	1	75	0
BRD9_dFBS	NP_055204.2	PELP1	7|8	15	7.5	2	0|0|0|0	1	1	75	0
BRD9_dFBS	NP_055781.2	DHX30	8|7	15	7.5	2	0|0|0|0	1	1	75	0
BRD9_dFBS	NP_066997.3	CCAR2	6|9	15	7.5	2	0|0|3|4	0.96	0.99	4.29	0
BRD9_dFBS	NP_001008938.1	CKAP5	6|9	15	7.5	2	0|0|0|0	1	1	75	0
BRD9_dFBS	NP_004453.3	FDFT1	8|7	15	7.5	2	0|0|0|0	1	1	75	0
BRD9_dFBS	NP_004593.2	STAU1	6|9	15	7.5	2	0|0|0|0	1	1	75	0
BRD9_dFBS	NP_055627.2	CEP170	4|11	15	7.5	2	2|0|0|0	0.99	1	15	0
BRD9_dFBS	NP_116020.1	HDGFL2	7|8	15	7.5	2	2|2|2|0	1	1	5	0
BRD9_dFBS	NP_001142.2	SLC25A4	9|6	15	7.5	2	0|0|0|0	1	1	75	0
BRD9_dFBS	NP_001123527.1	EEF1D	9|6	15	7.5	2	0|3|0|0	0.99	1	10	0
BRD9_dFBS_NaOAc	NP_001127891.1	CDC7	8|7	15	7.5	2	0|0|0|0	1	1	75	0
BRD9_dFBS_NaOAc	NP_001138916.1	SCAF4	7|8	15	7.5	2	0|0|0|0	1	1	75	0
BRD9_dFBS_NaOAc	NP_065801.1	XPO5	7|8	15	7.5	2	0|2|0|0	1	1	15	0
BRD9_dFBS_NaOAc	NP_001257419.1	RPL18	8|7	15	7.5	2	3|2|0|4	0.96	0.98	3.33	0
BRD9_dFBS_NaOAc	NP_036601.2	PRPF6	6|9	15	7.5	2	0|2|0|0	1	1	15	0
BRD9_dFBS_NaOAc	NP_001275.1	AP3S1	7|8	15	7.5	2	0|0|0|0	1	1	75	0
BRD9_dFBS_NaOAc	NP_000929.1	POLR2B	7|8	15	7.5	2	0|0|0|0	1	1	75	0
BRD9_dFBS_NaOAc	NP_001273.1	AP2B1	8|7	15	7.5	2	0|0|0|0	1	1	75	0
BRD9_dFBS_NaOAc	NP_001002800.1	SMC4	9|6	15	7.5	2	2|2|0|0	1	1	7.5	0
BRD9_dFBS_NaOAc	NP_036473.2	GTPBP4	7|8	15	7.5	2	2|0|0|0	1	1	15	0
BRD9_dFBS_NaOAc	NP_055448.1	CTR9	9|6	15	7.5	2	0|0|0|0	1	1	75	0
BRD9_dFBS_NaOAc	NP_001116293.1	SET	8|7	15	7.5	2	2|0|0|0	1	1	15	0
BRD9_dFBS_NaOAc	NP_002262.3	IPO5	7|8	15	7.5	2	0|0|4|0	0.99	0.99	7.5	0
BRD9_dFBS_NaOAc	NP_001164014.1	PGAM5	8|7	15	7.5	2	0|0|2|3	0.99	0.99	6	0
BRD9_dFBS_NaOAc	NP_006787.2	AFG3L2	7|8	15	7.5	2	0|0|0|0	1	1	75	0
BRD9_dFBS_NaOAc	NP_001252541.1	CNOT1	6|9	15	7.5	2	0|2|0|0	1	1	15	0
BRD9_dFBS_NaOAc	NP_003565.4	VAPA	7|8	15	7.5	2	3|0|0|0	0.99	1	10	0
BRD9_Bi9564	NP_004955.2	HDAC1	9|5	14	7	2	0|0|0|0	1	1	70	0
BRD9_Bi9564	NP_002347.5	MARCKS	7|7	14	7	2	2|2|3|2	0.95	0.95	3.11	0
BRD9_Bi9564	NP_055204.2	PELP1	8|6	14	7	2	0|0|0|0	1	1	70	0
BRD9_Bi9564	NP_001123561.1	KARS1	7|7	14	7	2	0|2|3|2	0.99	0.99	4	0
BRD9_Bi9564	NP_060501.3	WDR6	8|6	14	7	2	0|0|0|0	1	1	70	0
BRD9_Bi9564	NP_056285.1	RAB11FIP5	6|8	14	7	2	0|0|0|0	1	1	70	0
BRD9_Bi9564	NP_653205.3	ZC3H18	7|7	14	7	2	0|0|0|0	1	1	70	0
BRD9_Bi9564	NP_003578.2	DHX16	8|6	14	7	2	0|3|2|0	0.99	0.99	5.6	0
BRD9_Bi9564	NP_001165903.1	PHKG2	5|9	14	7	2	0|0|0|0	1	1	70	0
BRD9_Bi9564	NP_001409.3	EIF4G2	7|7	14	7	2	0|0|0|0	1	1	70	0
BRD9_Bi9564	NP_004448.2	ACSL3	5|9	14	7	2	0|2|0|0	1	1	14	0
BRD9_Bi9564	NP_004085.1	EIF2S1	7|7	14	7	2	0|0|0|0	1	1	70	0
BRD9_Bi9564	NP_004452.1	FARSA	7|7	14	7	2	0|2|3|0	0.99	0.99	5.6	0
BRD9_Bi9564	NP_005757.1	FARP1	8|6	14	7	2	0|0|0|0	1	1	70	0
BRD9_Bi9564	NP_036473.2	GTPBP4	6|8	14	7	2	2|0|0|0	1	1	14	0
BRD9_Bi9564	NP_071327.2	SDF2L1	6|8	14	7	2	0|0|2|0	1	1	14	0
BRD9_Bi9564	NP_004993.1	NDUFA9	7|7	14	7	2	0|0|0|0	1	1	70	0
BRD9_Bi9564	NP_775882.2	FAM98B	8|6	14	7	2	0|0|0|0	1	1	70	0
BRD9_Bi9564	NP_001646.2	ARCN1	5|9	14	7	2	0|0|0|0	1	1	70	0
BRD9_Bi9564	NP_006109.2	HAX1	8|6	14	7	2	0|0|0|2	1	1	14	0
BRD9_Bi9564	NP_006796.1	HNRNPA0	7|7	14	7	2	4|0|4|0	0.94	0.94	3.5	0
BRD9_Bi9564	NP_613075.1	MACROH2A1	7|7	14	7	2	0|0|0|0	1	1	70	0
BRD9_Bi9564	NP_001261.2	CHD1	7|7	14	7	2	0|0|3|0	0.99	0.99	9.33	0
BRD9_Bi9564	NP_006787.2	AFG3L2	7|7	14	7	2	0|0|0|0	1	1	70	0
BRD9_Bi9564	NP_001243194.1	FLII	8|6	14	7	2	0|0|0|0	1	1	70	0
BRD9_JQ1	NP_001070152.1	UBTF	7|7	14	7	2	2|0|0|2	1	1	7	0
BRD9_JQ1	NP_056154.1	ADNP	8|6	14	7	2	0|0|0|0	1	1	70	0
BRD9_JQ1	NP_060130.3	GATAD2A	7|7	14	7	2	0|0|0|0	1	1	70	0
BRD9_JQ1	NP_000973.2	RPL21	6|8	14	7	2	0|0|3|0	0.99	1	9.33	0
BRD9_JQ1	NP_542161.1	RNPS1	7|7	14	7	2	2|2|0|0	1	1	7	0
BRD9_JQ1	NP_001127891.1	CDC7	6|8	14	7	2	0|0|0|0	1	1	70	0
BRD9_JQ1	NP_006266.2	SRSF6	7|7	14	7	2	0|0|0|0	1	1	70	0
BRD9_JQ1	NP_001128727.1	RBBP4	6|8	14	7	2	0|0|0|2	1	1	14	0
BRD9_JQ1	NP_038476.2	BAZ1A	7|7	14	7	2	0|0|0|0	1	1	70	0
BRD9_JQ1	NP_001257419.1	RPL18	7|7	14	7	2	3|2|0|4	0.94	0.94	3.11	0
BRD9_JQ1	NP_004448.2	ACSL3	6|8	14	7	2	0|2|0|0	1	1	14	0
BRD9_JQ1	NP_055144.3	EDC4	7|7	14	7	2	0|0|0|0	1	1	70	0
BRD9_JQ1	NP_004102.1	FEN1	8|6	14	7	2	3|2|0|0	0.99	0.99	5.6	0
BRD9_JQ1	NP_004044.3	BYSL	8|6	14	7	2	3|2|2|0	0.98	1	4	0
BRD9_JQ1	NP_006793.1	SF3A3	6|8	14	7	2	0|0|0|0	1	1	70	0
BRD9_JQ1	NP_065134.1	NUP107	7|7	14	7	2	2|3|2|0	0.99	0.99	4	0
BRD9_JQ1	NP_006459.3	POLR3C	7|7	14	7	2	0|0|0|0	1	1	70	0
BRD9_JQ1	NP_852136.1	RFC2	7|7	14	7	2	0|2|0|3	0.99	0.99	5.6	0
BRD9_JQ1	NP_001252541.1	CNOT1	6|8	14	7	2	0|2|0|0	1	1	14	0
BRD9_dFBS	NP_001244.1	CDC5L	5|9	14	7	2	0|0|0|0	1	1	70	0
BRD9_dFBS	NP_004714.2	ARHGEF2	9|5	14	7	2	0|0|0|0	1	1	70	0
BRD9_dFBS	NP_000973.2	RPL21	7|7	14	7	2	0|0|3|0	0.99	0.99	9.33	0
BRD9_dFBS	NP_001129125.1	PABPC4	7|7	14	7	2	0|0|0|0	1	1	70	0
BRD9_dFBS	NP_006835.2	ILVBL	9|5	14	7	2	0|0|0|0	1	1	70	0
BRD9_dFBS	NP_056285.1	RAB11FIP5	8|6	14	7	2	0|0|0|0	1	1	70	0
BRD9_dFBS	NP_055045.2	SRP68	7|7	14	7	2	0|3|0|0	0.99	0.99	9.33	0
BRD9_dFBS	NP_653205.3	ZC3H18	7|7	14	7	2	0|0|0|0	1	1	70	0
BRD9_dFBS	NP_002476.2	NBN	8|6	14	7	2	0|0|0|0	1	1	70	0
BRD9_dFBS	NP_036601.2	PRPF6	7|7	14	7	2	0|2|0|0	1	1	14	0
BRD9_dFBS	NP_001275.1	AP3S1	7|7	14	7	2	0|0|0|0	1	1	70	0
BRD9_dFBS	NP_001408.2	EIF4B	7|7	14	7	2	0|3|3|2	0.97	0.97	3.5	0
BRD9_dFBS	NP_055448.1	CTR9	6|8	14	7	2	0|0|0|0	1	1	70	0
BRD9_dFBS	NP_060366.1	GID8	8|6	14	7	2	0|0|0|0	1	1	70	0
BRD9_dFBS	NP_060783.3	PBRM1	5|9	14	7	2	0|0|0|0	1	1	70	0
BRD9_dFBS	NP_060782.2	PPP6R3	9|5	14	7	2	0|0|0|0	1	1	70	0
BRD9_dFBS_NaOAc	NP_076983.1	NOC4L	8|6	14	7	2	0|0|0|0	1	1	70	0
BRD9_dFBS_NaOAc	NP_077295.1	C1orf35	7|7	14	7	2	2|2|2|3	0.95	0.95	3.11	0
BRD9_dFBS_NaOAc	NP_073713.2	CTBP2	8|6	14	7	2	0|0|0|0	1	1	70	0
BRD9_dFBS_NaOAc	NP_055946.1	WDR43	7|7	14	7	2	0|0|0|0	1	1	70	0
BRD9_dFBS_NaOAc	NP_000909.2	P4HB	7|7	14	7	2	2|3|2|2	0.95	0.95	3.11	0
BRD9_dFBS_NaOAc	NP_006100.2	PRMT5	7|7	14	7	2	0|0|3|0	0.99	0.99	9.33	0
BRD9_dFBS_NaOAc	NP_002795.2	PSMC3	6|8	14	7	2	2|0|3|2	0.98	1	4	0
BRD9_dFBS_NaOAc	NP_005925.2	MLLT1	7|7	14	7	2	0|0|0|0	1	1	70	0
BRD9_dFBS_NaOAc	NP_004784.2	LONP1	5|9	14	7	2	2|0|0|0	1	1	14	0
BRD9_dFBS_NaOAc	NP_066997.3	CCAR2	7|7	14	7	2	0|0|3|4	0.96	0.96	4	0
BRD9_dFBS_NaOAc	NP_003578.2	DHX16	7|7	14	7	2	0|3|2|0	0.99	0.99	5.6	0
BRD9_dFBS_NaOAc	NP_002802.2	PSMD7	8|6	14	7	2	2|0|3|3	0.95	0.99	3.5	0
BRD9_dFBS_NaOAc	NP_006538.2	IGF2BP3	7|7	14	7	2	0|0|0|2	1	1	14	0
BRD9_dFBS_NaOAc	NP_001245210.1	MSH2	9|5	14	7	2	0|3|2|0	0.98	1	5.6	0
BRD9_dFBS_NaOAc	NP_001168.1	ARL1	8|6	14	7	2	0|0|0|0	1	1	70	0
BRD9_dFBS_NaOAc	NP_002941.1	RPN1	7|7	14	7	2	0|0|0|0	1	1	70	0
BRD9_dFBS_NaOAc	NP_004085.1	EIF2S1	6|8	14	7	2	0|0|0|0	1	1	70	0
BRD9_dFBS_NaOAc	NP_006793.1	SF3A3	8|6	14	7	2	0|0|0|0	1	1	70	0
BRD9_dFBS_NaOAc	NP_001034554.1	SRSF5	8|6	14	7	2	0|2|0|0	1	1	14	0
BRD9_dFBS_NaOAc	NP_001646.2	ARCN1	7|7	14	7	2	0|0|0|0	1	1	70	0
BRD9_dFBS_NaOAc	NP_001136402.1	API5	7|7	14	7	2	0|0|0|0	1	1	70	0
BRD9_dFBS_NaOAc	NP_001229696.1	MTHFD1L	6|8	14	7	2	0|0|0|0	1	1	70	0
BRD9_dFBS_NaOAc	NP_001252.1	CDK9	7|7	14	7	2	0|2|0|0	1	1	14	0
BRD9_dFBS_NaOAc	NP_068579.3	EXOC4	8|6	14	7	2	0|0|0|0	1	1	70	0
BRD9_Bi9564	NP_006294.2	AIMP2	7|6	13	6.5	2	2|3|0|0	0.98	0.99	5.2	0
BRD9_Bi9564	NP_110440.1	CLPB	5|8	13	6.5	2	0|2|0|0	1	1	13	0
BRD9_Bi9564	NP_004714.2	ARHGEF2	7|6	13	6.5	2	0|0|0|0	1	1	65	0
BRD9_Bi9564	NP_542161.1	RNPS1	6|7	13	6.5	2	2|2|0|0	1	1	6.5	0
BRD9_Bi9564	NP_001127891.1	CDC7	7|6	13	6.5	2	0|0|0|0	1	1	65	0
BRD9_Bi9564	NP_005207.2	DDOST	7|6	13	6.5	2	0|0|0|0	1	1	65	0
BRD9_Bi9564	NP_002476.2	NBN	7|6	13	6.5	2	0|0|0|0	1	1	65	0
BRD9_Bi9564	NP_001168.1	ARL1	7|6	13	6.5	2	0|0|0|0	1	1	65	0
BRD9_Bi9564	NP_006830.2	IMMT	7|6	13	6.5	2	0|0|3|0	0.99	0.99	8.67	0
BRD9_Bi9564	NP_057260.2	SDF4	7|6	13	6.5	2	0|0|0|3	0.99	0.99	8.67	0
BRD9_Bi9564	NP_078941.2	TBL1XR1	7|6	13	6.5	2	0|3|0|0	0.99	0.99	8.67	0
BRD9_Bi9564	NP_001138916.1	SCAF4	7|6	13	6.5	2	0|0|0|0	1	1	65	0
BRD9_Bi9564	NP_002262.3	IPO5	8|5	13	6.5	2	0|0|4|0	0.98	0.99	6.5	0
BRD9_Bi9564	NP_001252541.1	CNOT1	6|7	13	6.5	2	0|2|0|0	1	1	13	0
BRD9_Bi9564	NP_001018146.1	NME1-NME2	7|6	13	6.5	2	0|2|0|3	0.98	0.99	5.2	0
BRD9_Bi9564	NP_006749.1	U2AF1	5|8	13	6.5	2	0|0|3|0	0.99	1	8.67	0
BRD9_Bi9564	NP_001129125.1	PABPC4	5|8	13	6.5	2	0|0|0|0	1	1	65	0
BRD9_JQ1	NP_001036041.1	RRBP1	6|7	13	6.5	2	0|0|0|0	1	1	65	0
BRD9_JQ1	NP_066944.1	EEF1B2	7|6	13	6.5	2	0|0|2|2	1	1	6.5	0
BRD9_JQ1	NP_001073867.1	ECPAS	6|7	13	6.5	2	0|2|0|0	1	1	13	0
BRD9_JQ1	NP_073713.2	CTBP2	7|6	13	6.5	2	0|0|0|0	1	1	65	0
BRD9_JQ1	NP_057439.2	DDX47	7|6	13	6.5	2	0|2|0|0	1	1	13	0
BRD9_JQ1	NP_055781.2	DHX30	6|7	13	6.5	2	0|0|0|0	1	1	65	0
BRD9_JQ1	NP_056277.2	NOL11	7|6	13	6.5	2	0|0|0|0	1	1	65	0
BRD9_JQ1	NP_003963.1	BTAF1	6|7	13	6.5	2	0|0|0|0	1	1	65	0
BRD9_JQ1	NP_004517.2	MCM2	7|6	13	6.5	2	0|0|0|0	1	1	65	0
BRD9_JQ1	NP_001231509.1	TRRAP	8|5	13	6.5	2	0|0|0|0	1	1	65	0
BRD9_JQ1	NP_001275.1	AP3S1	6|7	13	6.5	2	0|0|0|0	1	1	65	0
BRD9_JQ1	NP_005474.2	CHAF1A	4|9	13	6.5	2	0|0|0|0	1	1	65	0
BRD9_JQ1	NP_001002800.1	SMC4	6|7	13	6.5	2	2|2|0|0	1	1	6.5	0
BRD9_JQ1	NP_057371.2	HP1BP3	5|8	13	6.5	2	0|2|0|0	1	1	13	0
BRD9_JQ1	NP_004993.1	NDUFA9	5|8	13	6.5	2	0|0|0|0	1	1	65	0
BRD9_JQ1	NP_005906.2	MCM6	6|7	13	6.5	2	0|0|0|0	1	1	65	0
BRD9_JQ1	NP_006109.2	HAX1	7|6	13	6.5	2	0|0|0|2	1	1	13	0
BRD9_JQ1	NP_853556.2	RFC5	6|7	13	6.5	2	0|0|0|0	1	1	65	0
BRD9_JQ1	NP_006787.2	AFG3L2	7|6	13	6.5	2	0|0|0|0	1	1	65	0
BRD9_dFBS	NP_005683.2	ABCF2	5|8	13	6.5	2	0|0|0|0	1	1	65	0
BRD9_dFBS	NP_001036041.1	RRBP1	7|6	13	6.5	2	0|0|0|0	1	1	65	0
BRD9_dFBS	NP_006074.2	IK	6|7	13	6.5	2	0|2|2|0	1	1	6.5	0
BRD9_dFBS	NP_060501.3	WDR6	6|7	13	6.5	2	0|0|0|0	1	1	65	0
BRD9_dFBS	NP_057439.2	DDX47	7|6	13	6.5	2	0|2|0|0	1	1	13	0
BRD9_dFBS	NP_001137533.1	COPB1	7|6	13	6.5	2	0|2|0|0	1	1	13	0
BRD9_dFBS	NP_065801.1	XPO5	9|4	13	6.5	2	0|2|0|0	0.99	1	13	0
BRD9_dFBS	NP_001243194.1	FLII	7|6	13	6.5	2	0|0|0|0	1	1	65	0
BRD9_dFBS	NP_938148.1	GANAB	6|7	13	6.5	2	0|0|4|2	0.96	0.97	4.33	0
BRD9_dFBS	NP_002259.1	KPNA4	8|5	13	6.5	2	0|0|0|0	1	1	65	0
BRD9_dFBS	NP_000929.1	POLR2B	7|6	13	6.5	2	0|0|0|0	1	1	65	0
BRD9_dFBS	NP_001016.1	RPS23	7|6	13	6.5	2	2|2|2|0	0.99	0.99	4.33	0
BRD9_dFBS	NP_004102.1	FEN1	8|5	13	6.5	2	3|2|0|0	0.97	0.99	5.2	0
BRD9_dFBS	NP_003746.2	EIF3G	7|6	13	6.5	2	0|0|0|0	1	1	65	0
BRD9_dFBS	NP_005757.1	FARP1	8|5	13	6.5	2	0|0|0|0	1	1	65	0
BRD9_dFBS	NP_078881.3	ARHGAP10	7|6	13	6.5	2	0|0|0|0	1	1	65	0
BRD9_dFBS	NP_055950.1	NUP205	8|5	13	6.5	2	0|0|2|0	1	1	13	0
BRD9_dFBS	NP_006809.1	MLLT11	6|7	13	6.5	2	0|0|2|0	1	1	13	0
BRD9_dFBS	NP_006793.1	SF3A3	6|7	13	6.5	2	0|0|0|0	1	1	65	0
BRD9_dFBS	NP_004993.1	NDUFA9	7|6	13	6.5	2	0|0|0|0	1	1	65	0
BRD9_dFBS	NP_001034554.1	SRSF5	8|5	13	6.5	2	0|2|0|0	1	1	13	0
BRD9_dFBS	NP_005853.2	STAG1	8|5	13	6.5	2	0|0|0|0	1	1	65	0
BRD9_dFBS	NP_078941.2	TBL1XR1	4|9	13	6.5	2	0|3|0|0	0.98	1	8.67	0
BRD9_dFBS	NP_001058.2	TOP2A	6|7	13	6.5	2	0|0|0|0	1	1	65	0
BRD9_dFBS	NP_001158286.1	ACIN1	6|7	13	6.5	2	0|0|0|0	1	1	65	0
BRD9_dFBS	NP_149072.2	DIDO1	5|8	13	6.5	2	0|0|0|0	1	1	65	0
BRD9_dFBS	NP_110440.1	CLPB	8|5	13	6.5	2	0|2|0|0	1	1	13	0
BRD9_dFBS_NaOAc	NP_066944.1	EEF1B2	6|7	13	6.5	2	0|0|2|2	1	1	6.5	0
BRD9_dFBS_NaOAc	NP_005821.2	MRPS31	6|7	13	6.5	2	0|0|0|0	1	1	65	0
BRD9_dFBS_NaOAc	NP_001124295.1	DNMT1	8|5	13	6.5	2	0|0|0|0	1	1	65	0
BRD9_dFBS_NaOAc	NP_055781.2	DHX30	7|6	13	6.5	2	0|0|0|0	1	1	65	0
BRD9_dFBS_NaOAc	NP_001129671.1	GRAMD1A	5|8	13	6.5	2	0|0|0|0	1	1	65	0
BRD9_dFBS_NaOAc	NP_001137533.1	COPB1	5|8	13	6.5	2	0|2|0|0	1	1	13	0
BRD9_dFBS_NaOAc	NP_006351.2	EIF3M	7|6	13	6.5	2	0|0|0|0	1	1	65	0
BRD9_dFBS_NaOAc	NP_060700.2	NUP133	7|6	13	6.5	2	0|0|0|0	1	1	65	0
BRD9_dFBS_NaOAc	NP_001409.3	EIF4G2	6|7	13	6.5	2	0|0|0|0	1	1	65	0
BRD9_dFBS_NaOAc	NP_001016.1	RPS23	6|7	13	6.5	2	2|2|2|0	0.99	0.99	4.33	0
BRD9_dFBS_NaOAc	NP_001319.1	CTBP1	7|6	13	6.5	2	0|0|0|0	1	1	65	0
BRD9_dFBS_NaOAc	NP_055871.1	RRP1B	7|6	13	6.5	2	0|0|0|0	1	1	65	0
BRD9_dFBS_NaOAc	NP_004453.3	FDFT1	7|6	13	6.5	2	0|0|0|0	1	1	65	0
BRD9_dFBS_NaOAc	NP_060366.1	GID8	6|7	13	6.5	2	0|0|0|0	1	1	65	0
BRD9_dFBS_NaOAc	NP_001121689.1	PSIP1	6|7	13	6.5	2	0|0|0|0	1	1	65	0
BRD9_dFBS_NaOAc	NP_004448.2	ACSL3	7|6	13	6.5	2	0|2|0|0	1	1	13	0
BRD9_dFBS_NaOAc	NP_001185774.1	RBM14-RBM4	7|6	13	6.5	2	0|0|0|0	1	1	65	0
BRD9_Bi9564	NP_055987.2	PRRC2C	5|7	12	6	2	0|0|0|0	1	1	60	0
BRD9_Bi9564	NP_003118.2	SPTAN1	6|6	12	6	2	0|0|0|0	1	1	60	0
BRD9_Bi9564	NP_112196.3	TRMT1L	6|6	12	6	2	0|0|0|0	1	1	60	0
BRD9_Bi9564	NP_116219.2	UTP4	6|6	12	6	2	0|0|0|0	1	1	60	0
BRD9_Bi9564	NP_001122324.1	SRRT	6|6	12	6	2	0|0|0|0	1	1	60	0
BRD9_Bi9564	NP_006266.2	SRSF6	6|6	12	6	2	0|0|0|0	1	1	60	0
BRD9_Bi9564	NP_055781.2	DHX30	6|6	12	6	2	0|0|0|0	1	1	60	0
BRD9_Bi9564	NP_004784.2	LONP1	5|7	12	6	2	2|0|0|0	1	1	12	0
BRD9_Bi9564	NP_057195.2	TELO2	6|6	12	6	2	0|0|0|0	1	1	60	0
BRD9_Bi9564	NP_001157616.1	CHAMP1	5|7	12	6	2	0|0|0|0	1	1	60	0
BRD9_Bi9564	NP_060700.2	NUP133	5|7	12	6	2	0|0|0|0	1	1	60	0
BRD9_Bi9564	NP_115544.1	WDR75	7|5	12	6	2	0|0|0|0	1	1	60	0
BRD9_Bi9564	NP_064632.2	COQ8A	7|5	12	6	2	0|0|0|0	1	1	60	0
BRD9_Bi9564	NP_005889.3	CAPRIN1	6|6	12	6	2	0|0|0|0	1	1	60	0
BRD9_Bi9564	NP_005446.2	ZRANB2	6|6	12	6	2	0|0|0|0	1	1	60	0
BRD9_Bi9564	NP_000160.1	GLA	7|5	12	6	2	0|0|0|0	1	1	60	0
BRD9_Bi9564	NP_001009999.1	KDM1A	6|6	12	6	2	0|0|0|0	1	1	60	0
BRD9_Bi9564	NP_006819.2	ASCC3	7|5	12	6	2	0|0|0|0	1	1	60	0
BRD9_Bi9564	NP_116020.1	HDGFL2	7|5	12	6	2	2|2|2|0	0.97	0.99	4	0
BRD9_Bi9564	NP_036439.2	EPB41L3	6|6	12	6	2	0|0|0|0	1	1	60	0
BRD9_Bi9564	NP_006392.1	ANP32B	5|7	12	6	2	0|2|2|2	0.97	0.99	4	0
BRD9_Bi9564	NP_006537.3	IGF2BP1	6|6	12	6	2	2|0|4|0	0.96	0.96	4	0
BRD9_JQ1	NP_004805.2	SNRNP40	5|7	12	6	2	0|0|2|0	1	1	12	0
BRD9_JQ1	NP_004630.3	BAG6	6|6	12	6	2	0|0|0|0	1	1	60	0
BRD9_JQ1	NP_055946.1	WDR43	6|6	12	6	2	0|0|0|0	1	1	60	0
BRD9_JQ1	NP_112196.3	TRMT1L	6|6	12	6	2	0|0|0|0	1	1	60	0
BRD9_JQ1	NP_005925.2	MLLT1	6|6	12	6	2	0|0|0|0	1	1	60	0
BRD9_JQ1	NP_001135887.1	AIMP1	6|6	12	6	2	0|0|0|0	1	1	60	0
BRD9_JQ1	NP_001138829.1	SIN3A	6|6	12	6	2	0|0|0|0	1	1	60	0
BRD9_JQ1	NP_002938.1	RPA3	6|6	12	6	2	0|0|0|0	1	1	60	0
BRD9_JQ1	NP_001016.1	RPS23	7|5	12	6	2	2|2|2|0	0.97	0.99	4	0
BRD9_JQ1	NP_003843.3	TRIM24	6|6	12	6	2	0|0|0|0	1	1	60	0
BRD9_JQ1	NP_078881.3	ARHGAP10	5|7	12	6	2	0|0|0|0	1	1	60	0
BRD9_JQ1	NP_003904.3	PRPF4B	7|5	12	6	2	0|3|0|0	0.99	0.99	8	0
BRD9_JQ1	NP_002262.3	IPO5	8|4	12	6	2	0|0|4|0	0.97	0.99	6	0
BRD9_JQ1	NP_001180424.1	ADAR	6|6	12	6	2	0|0|0|0	1	1	60	0
BRD9_JQ1	NP_076950.1	DDX50	7|5	12	6	2	0|0|0|0	1	1	60	0
BRD9_JQ1	NP_003565.4	VAPA	7|5	12	6	2	3|0|0|0	0.99	0.99	8	0
BRD9_dFBS	NP_112196.3	TRMT1L	6|6	12	6	2	0|0|0|0	1	1	60	0
BRD9_dFBS	NP_056018.2	RPRD2	4|8	12	6	2	0|0|0|0	1	1	60	0
BRD9_dFBS	NP_057267.2	MRTO4	5|7	12	6	2	0|0|0|0	1	1	60	0
BRD9_dFBS	NP_644810.1	WDR36	5|7	12	6	2	0|0|0|0	1	1	60	0
BRD9_dFBS	NP_005925.2	MLLT1	7|5	12	6	2	0|0|0|0	1	1	60	0
BRD9_dFBS	NP_001138916.1	SCAF4	5|7	12	6	2	0|0|0|0	1	1	60	0
BRD9_dFBS	NP_001153408.1	EBNA1BP2	6|6	12	6	2	2|0|0|0	1	1	12	0
BRD9_dFBS	NP_003161.2	SUPT6H	8|4	12	6	2	0|0|0|0	1	1	60	0
BRD9_dFBS	NP_004517.2	MCM2	7|5	12	6	2	0|0|0|0	1	1	60	0
BRD9_dFBS	NP_006342.2	TIMM44	5|7	12	6	2	0|0|0|0	1	1	60	0
BRD9_dFBS	NP_005889.3	CAPRIN1	4|8	12	6	2	0|0|0|0	1	1	60	0
BRD9_dFBS	NP_000928.1	POLR2A	5|7	12	6	2	0|0|0|0	1	1	60	0
BRD9_dFBS	NP_002941.1	RPN1	7|5	12	6	2	0|0|0|0	1	1	60	0
BRD9_dFBS	NP_036473.2	GTPBP4	6|6	12	6	2	2|0|0|0	1	1	12	0
BRD9_dFBS	NP_009140.1	RPL35	6|6	12	6	2	0|0|3|0	0.99	0.99	8	0
BRD9_dFBS	NP_055707.3	SCAF8	4|8	12	6	2	0|0|0|0	1	1	60	0
BRD9_dFBS	NP_005860.2	CWC27	6|6	12	6	2	0|0|0|0	1	1	60	0
BRD9_dFBS	NP_005906.2	MCM6	6|6	12	6	2	0|0|0|0	1	1	60	0
BRD9_dFBS	NP_003565.4	VAPA	5|7	12	6	2	3|0|0|0	0.99	0.99	8	0
BRD9_dFBS	NP_065134.1	NUP107	6|6	12	6	2	2|3|2|0	0.96	0.96	3.43	0
BRD9_dFBS	NP_001002814.2	RAB11FIP1	5|7	12	6	2	0|0|0|0	1	1	60	0
BRD9_dFBS	NP_009194.2	COPE	6|6	12	6	2	0|0|0|0	1	1	60	0
BRD9_dFBS	NP_003118.2	SPTAN1	3|9	12	6	2	0|0|0|0	1	1	60	0
BRD9_dFBS	NP_005026.3	POLRMT	7|5	12	6	2	0|0|0|0	1	1	60	0
BRD9_dFBS_NaOAc	NP_006294.2	AIMP2	5|7	12	6	2	2|3|0|0	0.97	0.99	4.8	0
BRD9_dFBS_NaOAc	NP_056110.2	SMCHD1	5|7	12	6	2	0|2|0|0	1	1	12	0
BRD9_dFBS_NaOAc	NP_002803.2	PSMD8	6|6	12	6	2	0|0|0|0	1	1	60	0
BRD9_dFBS_NaOAc	NP_000973.2	RPL21	6|6	12	6	2	0|0|3|0	0.99	0.99	8	0
BRD9_dFBS_NaOAc	NP_116219.2	UTP4	6|6	12	6	2	0|0|0|0	1	1	60	0
BRD9_dFBS_NaOAc	NP_001122324.1	SRRT	6|6	12	6	2	0|0|0|0	1	1	60	0
BRD9_dFBS_NaOAc	NP_060501.3	WDR6	7|5	12	6	2	0|0|0|0	1	1	60	0
BRD9_dFBS_NaOAc	NP_006266.2	SRSF6	7|5	12	6	2	0|0|0|0	1	1	60	0
BRD9_dFBS_NaOAc	NP_057306.2	DDX41	6|6	12	6	2	0|0|2|2	0.99	0.99	6	0
BRD9_dFBS_NaOAc	NP_056277.2	NOL11	6|6	12	6	2	0|0|0|0	1	1	60	0
BRD9_dFBS_NaOAc	NP_001153408.1	EBNA1BP2	6|6	12	6	2	2|0|0|0	1	1	12	0
BRD9_dFBS_NaOAc	NP_788276.1	CDK5RAP3	7|5	12	6	2	0|0|0|0	1	1	60	0
BRD9_dFBS_NaOAc	NP_001165903.1	PHKG2	5|7	12	6	2	0|0|0|0	1	1	60	0
BRD9_dFBS_NaOAc	NP_115544.1	WDR75	6|6	12	6	2	0|0|0|0	1	1	60	0
BRD9_dFBS_NaOAc	NP_002936.1	RPA1	6|6	12	6	2	0|0|0|0	1	1	60	0
BRD9_dFBS_NaOAc	NP_000980.1	RPL30	6|6	12	6	2	0|0|0|0	1	1	60	0
BRD9_dFBS_NaOAc	NP_006286.1	VARS1	5|7	12	6	2	2|0|0|0	1	1	12	0
BRD9_dFBS_NaOAc	NP_055950.1	NUP205	7|5	12	6	2	0|0|2|0	1	1	12	0
BRD9_dFBS_NaOAc	NP_004993.1	NDUFA9	5|7	12	6	2	0|0|0|0	1	1	60	0
BRD9_dFBS_NaOAc	NP_055791.1	PDCD11	6|6	12	6	2	0|0|0|0	1	1	60	0
BRD9_dFBS_NaOAc	NP_004593.2	STAU1	6|6	12	6	2	0|0|0|0	1	1	60	0
BRD9_dFBS_NaOAc	NP_003904.3	PRPF4B	7|5	12	6	2	0|3|0|0	0.99	0.99	8	0
BRD9_dFBS_NaOAc	NP_060783.3	PBRM1	6|6	12	6	2	0|0|0|0	1	1	60	0
BRD9_dFBS_NaOAc	NP_006109.2	HAX1	6|6	12	6	2	0|0|0|2	1	1	12	0
BRD9_dFBS_NaOAc	NP_001123527.1	EEF1D	6|6	12	6	2	0|3|0|0	0.99	0.99	8	0
BRD9_dFBS_NaOAc	NP_001245237.1	NOP2	6|6	12	6	2	0|0|2|0	1	1	12	0
BRD9_dFBS_NaOAc	NP_006624.2	IQGAP2	5|7	12	6	2	0|0|0|0	1	1	60	0
BRD9_dFBS_NaOAc	NP_001894.2	CTNNA1	7|5	12	6	2	2|3|0|0	0.97	0.99	4.8	0
BRD9_Bi9564	NP_066944.1	EEF1B2	6|5	11	5.5	2	0|0|2|2	0.99	0.99	5.5	0
BRD9_Bi9564	NP_076983.1	NOC4L	7|4	11	5.5	2	0|0|0|0	1	1	55	0
BRD9_Bi9564	NP_060224.3	UHRF1BP1	6|5	11	5.5	2	0|0|0|0	1	1	55	0
BRD9_Bi9564	NP_004730.2	MTA2	4|7	11	5.5	2	0|0|0|0	1	1	55	0
BRD9_Bi9564	NP_056110.2	SMCHD1	5|6	11	5.5	2	0|2|0|0	0.99	1	11	0
BRD9_Bi9564	NP_055408.2	CXXC1	5|6	11	5.5	2	0|0|0|0	1	1	55	0
BRD9_Bi9564	NP_056175.3	MTREX	6|5	11	5.5	2	0|0|0|0	1	1	55	0
BRD9_Bi9564	NP_006100.2	PRMT5	6|5	11	5.5	2	0|0|3|0	0.98	0.99	7.33	0
BRD9_Bi9564	NP_001129671.1	GRAMD1A	5|6	11	5.5	2	0|0|0|0	1	1	55	0
BRD9_Bi9564	NP_001137533.1	COPB1	6|5	11	5.5	2	0|2|0|0	0.99	1	11	0
BRD9_Bi9564	NP_006351.2	EIF3M	5|6	11	5.5	2	0|0|0|0	1	1	55	0
BRD9_Bi9564	NP_877423.1	MCM4	5|6	11	5.5	2	2|0|0|0	0.99	1	11	0
BRD9_Bi9564	NP_004883.3	SEC22B	6|5	11	5.5	2	0|3|2|0	0.97	0.98	4.4	0
BRD9_Bi9564	NP_001508.1	GTF2H4	5|6	11	5.5	2	0|0|0|0	1	1	55	0
BRD9_Bi9564	NP_000980.1	RPL30	5|6	11	5.5	2	0|0|0|0	1	1	55	0
BRD9_Bi9564	NP_002941.1	RPN1	4|7	11	5.5	2	0|0|0|0	1	1	55	0
BRD9_Bi9564	NP_004593.2	STAU1	6|5	11	5.5	2	0|0|0|0	1	1	55	0
BRD9_Bi9564	NP_031397.1	BRD3	5|6	11	5.5	2	0|0|0|0	1	1	55	0
BRD9_Bi9564	NP_001058.2	TOP2A	6|5	11	5.5	2	0|0|0|0	1	1	55	0
BRD9_Bi9564	NP_009194.2	COPE	4|7	11	5.5	2	0|0|0|0	1	1	55	0
BRD9_JQ1	NP_006435.2	SMC2	6|5	11	5.5	2	0|0|0|0	1	1	55	0
BRD9_JQ1	NP_001244.1	CDC5L	6|5	11	5.5	2	0|0|0|0	1	1	55	0
BRD9_JQ1	NP_006294.2	AIMP2	4|7	11	5.5	2	2|3|0|0	0.94	0.99	4.4	0
BRD9_JQ1	NP_006074.2	IK	6|5	11	5.5	2	0|2|2|0	0.99	0.99	5.5	0
BRD9_JQ1	NP_076424.1	DDRGK1	6|5	11	5.5	2	0|0|0|0	1	1	55	0
BRD9_JQ1	NP_115784.1	BAZ1B	7|4	11	5.5	2	0|0|0|0	1	1	55	0
BRD9_JQ1	NP_057591.2	CDK12	6|5	11	5.5	2	0|0|0|0	1	1	55	0
BRD9_JQ1	NP_057260.2	SDF4	6|5	11	5.5	2	0|0|0|3	0.98	0.99	7.33	0
BRD9_JQ1	NP_001123291.1	CYB5R3	6|5	11	5.5	2	2|2|2|0	0.96	0.98	3.67	0
BRD9_JQ1	NP_060117.3	FTSJ3	6|5	11	5.5	2	0|0|0|0	1	1	55	0
BRD9_JQ1	NP_003906.2	CPNE1	5|6	11	5.5	2	3|3|0|0	0.94	0.96	3.67	0
BRD9_JQ1	NP_060501.3	WDR6	5|6	11	5.5	2	0|0|0|0	1	1	55	0
BRD9_JQ1	NP_001129243.1	RPN2	5|6	11	5.5	2	0|0|0|0	1	1	55	0
BRD9_JQ1	NP_004784.2	LONP1	6|5	11	5.5	2	2|0|0|0	0.99	1	11	0
BRD9_JQ1	NP_001138916.1	SCAF4	7|4	11	5.5	2	0|0|0|0	1	1	55	0
BRD9_JQ1	NP_004765.2	MED1	6|5	11	5.5	2	0|0|0|0	1	1	55	0
BRD9_JQ1	NP_001182375.1	SRSF7	5|6	11	5.5	2	0|0|0|0	1	1	55	0
BRD9_JQ1	NP_005889.3	CAPRIN1	4|7	11	5.5	2	0|0|0|0	1	1	55	0
BRD9_JQ1	NP_976035.1	POLR1C	5|6	11	5.5	2	0|0|0|0	1	1	55	0
BRD9_JQ1	NP_000170.1	MSH6	4|7	11	5.5	2	0|0|0|0	1	1	55	0
BRD9_JQ1	NP_003917.1	MBD3	5|6	11	5.5	2	0|0|0|0	1	1	55	0
BRD9_JQ1	NP_001319.1	CTBP1	6|5	11	5.5	2	0|0|0|0	1	1	55	0
BRD9_JQ1	NP_005432.1	CHAF1B	6|5	11	5.5	2	0|0|0|0	1	1	55	0
BRD9_JQ1	NP_006286.1	VARS1	6|5	11	5.5	2	2|0|0|0	0.99	1	11	0
BRD9_JQ1	NP_055950.1	NUP205	5|6	11	5.5	2	0|0|2|0	0.99	1	11	0
BRD9_JQ1	NP_006809.1	MLLT11	6|5	11	5.5	2	0|0|2|0	0.99	1	11	0
BRD9_JQ1	NP_004453.3	FDFT1	6|5	11	5.5	2	0|0|0|0	1	1	55	0
BRD9_JQ1	NP_004665.2	ASH2L	5|6	11	5.5	2	0|0|0|0	1	1	55	0
BRD9_JQ1	NP_036437.1	AP2A2	4|7	11	5.5	2	0|0|0|0	1	1	55	0
BRD9_JQ1	NP_852133.1	EIF6	5|6	11	5.5	2	0|0|0|0	1	1	55	0
BRD9_JQ1	NP_003394.1	YY1	6|5	11	5.5	2	0|0|0|0	1	1	55	0
BRD9_JQ1	NP_068579.3	EXOC4	7|4	11	5.5	2	0|0|0|0	1	1	55	0
BRD9_dFBS	NP_055681.1	SEC16A	7|4	11	5.5	2	0|0|0|0	1	1	55	0
BRD9_dFBS	NP_006653.2	SRCAP	3|8	11	5.5	2	0|0|0|0	1	1	55	0
BRD9_dFBS	NP_542417.2	PRRC2A	4|7	11	5.5	2	0|0|0|0	1	1	55	0
BRD9_dFBS	NP_002803.2	PSMD8	6|5	11	5.5	2	0|0|0|0	1	1	55	0
BRD9_dFBS	NP_116219.2	UTP4	5|6	11	5.5	2	0|0|0|0	1	1	55	0
BRD9_dFBS	NP_036429.2	G3BP2	7|4	11	5.5	2	0|0|0|0	1	1	55	0
BRD9_dFBS	NP_001129243.1	RPN2	5|6	11	5.5	2	0|0|0|0	1	1	55	0
BRD9_dFBS	NP_005617.2	SRSF4	5|6	11	5.5	2	0|0|0|0	1	1	55	0
BRD9_dFBS	NP_006351.2	EIF3M	6|5	11	5.5	2	0|0|0|0	1	1	55	0
BRD9_dFBS	NP_001165903.1	PHKG2	6|5	11	5.5	2	0|0|0|0	1	1	55	0
BRD9_dFBS	NP_115544.1	WDR75	6|5	11	5.5	2	0|0|0|0	1	1	55	0
BRD9_dFBS	NP_665739.3	POGZ	3|8	11	5.5	2	0|0|0|0	1	1	55	0
BRD9_dFBS	NP_006308.3	BASP1	5|6	11	5.5	2	0|0|0|0	1	1	55	0
BRD9_dFBS	NP_001245210.1	MSH2	5|6	11	5.5	2	0|3|2|0	0.97	0.98	4.4	0
BRD9_dFBS	NP_001168.1	ARL1	7|4	11	5.5	2	0|0|0|0	1	1	55	0
BRD9_dFBS	NP_001252.1	CDK9	6|5	11	5.5	2	0|2|0|0	0.99	1	11	0
BRD9_dFBS	NP_001319.1	CTBP1	5|6	11	5.5	2	0|0|0|0	1	1	55	0
BRD9_dFBS	NP_005841.1	SF3B4	5|6	11	5.5	2	0|0|0|0	1	1	55	0
BRD9_dFBS	NP_005960.1	NAP1L4	5|6	11	5.5	2	0|0|0|0	1	1	55	0
BRD9_dFBS	NP_055791.1	PDCD11	5|6	11	5.5	2	0|0|0|0	1	1	55	0
BRD9_dFBS	NP_031375.3	PAXIP1	5|6	11	5.5	2	0|0|0|0	1	1	55	0
BRD9_dFBS	NP_001646.2	ARCN1	6|5	11	5.5	2	0|0|0|0	1	1	55	0
BRD9_dFBS	NP_004665.2	ASH2L	4|7	11	5.5	2	0|0|0|0	1	1	55	0
BRD9_dFBS	NP_001116293.1	SET	6|5	11	5.5	2	2|0|0|0	0.99	1	11	0
BRD9_dFBS	NP_001136402.1	API5	7|4	11	5.5	2	0|0|0|0	1	1	55	0
BRD9_dFBS	NP_005380.2	PCMT1	6|5	11	5.5	2	0|0|3|2	0.97	0.98	4.4	0
BRD9_dFBS	NP_065741.3	ANKHD1-EIF4EBP3	7|4	11	5.5	2	0|2|0|0	0.99	1	11	0
BRD9_dFBS	NP_001245237.1	NOP2	7|4	11	5.5	2	0|0|2|0	0.99	1	11	0
BRD9_dFBS	NP_001252541.1	CNOT1	8|3	11	5.5	2	0|2|0|0	0.98	1	11	0
BRD9_dFBS	NP_076950.1	DDX50	6|5	11	5.5	2	0|0|0|0	1	1	55	0
BRD9_dFBS	NP_001104792.1	DDX54	5|6	11	5.5	2	0|0|0|0	1	1	55	0
BRD9_dFBS	NP_006538.2	IGF2BP3	5|6	11	5.5	2	0|0|0|2	0.99	1	11	0
BRD9_dFBS	NP_006819.2	ASCC3	7|4	11	5.5	2	0|0|0|0	1	1	55	0
BRD9_dFBS	NP_068579.3	EXOC4	4|7	11	5.5	2	0|0|0|0	1	1	55	0
BRD9_dFBS_NaOAc	NP_775882.2	FAM98B	5|6	11	5.5	2	0|0|0|0	1	1	55	0
BRD9_dFBS_NaOAc	NP_005683.2	ABCF2	6|5	11	5.5	2	0|0|0|0	1	1	55	0
BRD9_dFBS_NaOAc	NP_116559.1	RECQL	5|6	11	5.5	2	0|0|0|2	0.99	1	11	0
BRD9_dFBS_NaOAc	NP_006653.2	SRCAP	5|6	11	5.5	2	0|0|0|0	1	1	55	0
BRD9_dFBS_NaOAc	NP_004630.3	BAG6	5|6	11	5.5	2	0|0|0|0	1	1	55	0
BRD9_dFBS_NaOAc	NP_003118.2	SPTAN1	7|4	11	5.5	2	0|0|0|0	1	1	55	0
BRD9_dFBS_NaOAc	NP_055408.2	CXXC1	6|5	11	5.5	2	0|0|0|0	1	1	55	0
BRD9_dFBS_NaOAc	NP_112196.3	TRMT1L	6|5	11	5.5	2	0|0|0|0	1	1	55	0
BRD9_dFBS_NaOAc	NP_005110.2	THRAP3	5|6	11	5.5	2	0|4|0|0	0.97	0.98	5.5	0
BRD9_dFBS_NaOAc	NP_056018.2	RPRD2	5|6	11	5.5	2	0|0|0|0	1	1	55	0
BRD9_dFBS_NaOAc	NP_006288.2	XRCC1	6|5	11	5.5	2	0|0|0|0	1	1	55	0
BRD9_dFBS_NaOAc	NP_003906.2	CPNE1	5|6	11	5.5	2	3|3|0|0	0.94	0.96	3.67	0
BRD9_dFBS_NaOAc	NP_653205.3	ZC3H18	5|6	11	5.5	2	0|0|0|0	1	1	55	0
BRD9_dFBS_NaOAc	NP_006308.3	BASP1	6|5	11	5.5	2	0|0|0|0	1	1	55	0
BRD9_dFBS_NaOAc	NP_877423.1	MCM4	6|5	11	5.5	2	2|0|0|0	0.99	1	11	0
BRD9_dFBS_NaOAc	NP_006342.2	TIMM44	5|6	11	5.5	2	0|0|0|0	1	1	55	0
BRD9_dFBS_NaOAc	NP_005446.2	ZRANB2	4|7	11	5.5	2	0|0|0|0	1	1	55	0
BRD9_dFBS_NaOAc	NP_002938.1	RPA3	5|6	11	5.5	2	0|0|0|0	1	1	55	0
BRD9_dFBS_NaOAc	NP_004102.1	FEN1	5|6	11	5.5	2	3|2|0|0	0.97	0.98	4.4	0
BRD9_dFBS_NaOAc	NP_005432.1	CHAF1B	6|5	11	5.5	2	0|0|0|0	1	1	55	0
BRD9_dFBS_NaOAc	NP_003746.2	EIF3G	6|5	11	5.5	2	0|0|0|0	1	1	55	0
BRD9_dFBS_NaOAc	NP_078941.2	TBL1XR1	5|6	11	5.5	2	0|3|0|0	0.98	0.99	7.33	0
BRD9_dFBS_NaOAc	NP_009194.2	COPE	6|5	11	5.5	2	0|0|0|0	1	1	55	0
BRD9_dFBS_NaOAc	NP_852133.1	EIF6	5|6	11	5.5	2	0|0|0|0	1	1	55	0
BRD9_dFBS_NaOAc	NP_065741.3	ANKHD1-EIF4EBP3	6|5	11	5.5	2	0|2|0|0	0.99	1	11	0
BRD9_dFBS_NaOAc	NP_001180459.1	CCT6B	5|6	11	5.5	2	0|0|0|0	1	1	55	0
BRD9_dFBS_NaOAc	NP_005727.1	ACTR1A	5|6	11	5.5	2	2|0|0|0	0.99	1	11	0
BRD9_Bi9564	NP_066951.1	POLR2L	5|5	10	5	2	0|0|0|0	1	1	50	0
BRD9_Bi9564	NP_055627.2	CEP170	6|4	10	5	2	2|0|0|0	0.99	1	10	0
BRD9_Bi9564	NP_004805.2	SNRNP40	4|6	10	5	2	0|0|2|0	0.99	1	10	0
BRD9_Bi9564	NP_003042.3	SLC16A1	5|5	10	5	2	0|0|0|0	1	1	50	0
BRD9_Bi9564	NP_006624.2	IQGAP2	5|5	10	5	2	0|0|0|0	1	1	50	0
BRD9_Bi9564	NP_006074.2	IK	6|4	10	5	2	0|2|2|0	0.97	0.99	5	0
BRD9_Bi9564	NP_009109.3	STRAP	5|5	10	5	2	0|0|0|0	1	1	50	0
BRD9_Bi9564	NP_002803.2	PSMD8	5|5	10	5	2	0|0|0|0	1	1	50	0
BRD9_Bi9564	NP_001632.2	APEX1	5|5	10	5	2	0|3|2|0	0.95	0.95	4	0
BRD9_Bi9564	NP_542414.1	PTPN13	6|4	10	5	2	0|2|0|0	0.99	1	10	0
BRD9_Bi9564	NP_057267.2	MRTO4	5|5	10	5	2	0|0|0|0	1	1	50	0
BRD9_Bi9564	NP_060117.3	FTSJ3	6|4	10	5	2	0|0|0|0	1	1	50	0
BRD9_Bi9564	NP_644810.1	WDR36	5|5	10	5	2	0|0|0|0	1	1	50	0
BRD9_Bi9564	NP_005925.2	MLLT1	5|5	10	5	2	0|0|0|0	1	1	50	0
BRD9_Bi9564	NP_001311.3	CSNK2B	4|6	10	5	2	0|0|0|0	1	1	50	0
BRD9_Bi9564	NP_004688.2	PRPF4	5|5	10	5	2	0|0|0|0	1	1	50	0
BRD9_Bi9564	NP_788276.1	CDK5RAP3	5|5	10	5	2	0|0|0|0	1	1	50	0
BRD9_Bi9564	NP_057216.2	MYEF2	6|4	10	5	2	0|0|0|0	1	1	50	0
BRD9_Bi9564	NP_006342.2	TIMM44	6|4	10	5	2	0|0|0|0	1	1	50	0
BRD9_Bi9564	NP_000283.1	PHKA2	5|5	10	5	2	0|0|0|0	1	1	50	0
BRD9_Bi9564	NP_000929.1	POLR2B	5|5	10	5	2	0|0|0|0	1	1	50	0
BRD9_Bi9564	NP_004102.1	FEN1	5|5	10	5	2	3|2|0|0	0.95	0.95	4	0
BRD9_Bi9564	NP_005727.1	ACTR1A	4|6	10	5	2	2|0|0|0	0.99	1	10	0
BRD9_Bi9564	NP_006310.1	CDIPT	5|5	10	5	2	0|0|0|0	1	1	50	0
BRD9_Bi9564	NP_055666.2	KLHL21	3|7	10	5	2	0|0|0|0	1	1	50	0
BRD9_Bi9564	NP_055950.1	NUP205	6|4	10	5	2	0|0|2|0	0.99	1	10	0
BRD9_Bi9564	NP_055871.1	RRP1B	6|4	10	5	2	0|0|0|0	1	1	50	0
BRD9_Bi9564	NP_006793.1	SF3A3	3|7	10	5	2	0|0|0|0	1	1	50	0
BRD9_Bi9564	NP_009140.1	RPL35	5|5	10	5	2	0|0|3|0	0.98	0.98	6.67	0
BRD9_Bi9564	NP_005860.2	CWC27	6|4	10	5	2	0|0|0|0	1	1	50	0
BRD9_Bi9564	NP_055448.1	CTR9	5|5	10	5	2	0|0|0|0	1	1	50	0
BRD9_Bi9564	NP_149124.3	CNP	6|4	10	5	2	0|0|0|0	1	1	50	0
BRD9_Bi9564	NP_004915.2	ACTN4	5|5	10	5	2	0|2|2|2	0.94	0.94	3.33	0
BRD9_Bi9564	NP_001136402.1	API5	5|5	10	5	2	0|0|0|0	1	1	50	0
BRD9_Bi9564	NP_001180459.1	CCT6B	4|6	10	5	2	0|0|0|0	1	1	50	0
BRD9_Bi9564	NP_076950.1	DDX50	5|5	10	5	2	0|0|0|0	1	1	50	0
BRD9_Bi9564	NP_003565.4	VAPA	6|4	10	5	2	3|0|0|0	0.98	0.99	6.67	0
BRD9_Bi9564	NP_001127768.1	AP3M2	4|6	10	5	2	0|0|0|0	1	1	50	0
BRD9_Bi9564	NP_036450.1	LETM1	4|6	10	5	2	0|0|0|0	1	1	50	0
BRD9_JQ1	NP_775882.2	FAM98B	6|4	10	5	2	0|0|0|0	1	1	50	0
BRD9_JQ1	NP_005683.2	ABCF2	5|5	10	5	2	0|0|0|0	1	1	50	0
BRD9_JQ1	NP_005475.2	PARP2	6|4	10	5	2	0|0|0|0	1	1	50	0
BRD9_JQ1	NP_002803.2	PSMD8	5|5	10	5	2	0|0|0|0	1	1	50	0
BRD9_JQ1	NP_001116293.1	SET	4|6	10	5	2	2|0|0|0	0.99	1	10	0
BRD9_JQ1	NP_064583.2	CCDC47	4|6	10	5	2	0|0|0|0	1	1	50	0
BRD9_JQ1	NP_116219.2	UTP4	5|5	10	5	2	0|0|0|0	1	1	50	0
BRD9_JQ1	NP_056175.3	MTREX	5|5	10	5	2	0|0|0|0	1	1	50	0
BRD9_JQ1	NP_001002762.2	DNAJB12	5|5	10	5	2	0|0|0|0	1	1	50	0
BRD9_JQ1	NP_001129671.1	GRAMD1A	4|6	10	5	2	0|0|0|0	1	1	50	0
BRD9_JQ1	NP_001137533.1	COPB1	6|4	10	5	2	0|2|0|0	0.99	1	10	0
BRD9_JQ1	NP_057195.2	TELO2	5|5	10	5	2	0|0|0|0	1	1	50	0
BRD9_JQ1	NP_065801.1	XPO5	4|6	10	5	2	0|2|0|0	0.99	1	10	0
BRD9_JQ1	NP_690852.1	LRWD1	4|6	10	5	2	0|0|0|0	1	1	50	0
BRD9_JQ1	NP_001153408.1	EBNA1BP2	5|5	10	5	2	2|0|0|0	0.99	0.99	10	0
BRD9_JQ1	NP_653205.3	ZC3H18	5|5	10	5	2	0|0|0|0	1	1	50	0
BRD9_JQ1	NP_001157616.1	CHAMP1	5|5	10	5	2	0|0|0|0	1	1	50	0
BRD9_JQ1	NP_001165903.1	PHKG2	5|5	10	5	2	0|0|0|0	1	1	50	0
BRD9_JQ1	NP_001171134.1	RIF1	6|4	10	5	2	0|0|0|0	1	1	50	0
BRD9_JQ1	NP_817092.1	PPM1G	5|5	10	5	2	0|0|0|0	1	1	50	0
BRD9_JQ1	NP_853551.1	RFC4	6|4	10	5	2	0|0|0|0	1	1	50	0
BRD9_JQ1	NP_877423.1	MCM4	5|5	10	5	2	2|0|0|0	0.99	0.99	10	0
BRD9_JQ1	NP_006342.2	TIMM44	5|5	10	5	2	0|0|0|0	1	1	50	0
BRD9_JQ1	NP_004450.3	BPTF	7|3	10	5	2	0|0|0|0	1	1	50	0
BRD9_JQ1	NP_000929.1	POLR2B	5|5	10	5	2	0|0|0|0	1	1	50	0
BRD9_JQ1	NP_005841.1	SF3B4	6|4	10	5	2	0|0|0|0	1	1	50	0
BRD9_JQ1	NP_009140.1	RPL35	5|5	10	5	2	0|0|3|0	0.98	0.98	6.67	0
BRD9_JQ1	NP_055448.1	CTR9	5|5	10	5	2	0|0|0|0	1	1	50	0
BRD9_JQ1	NP_004593.2	STAU1	5|5	10	5	2	0|0|0|0	1	1	50	0
BRD9_JQ1	NP_001073315.1	CREBBP	5|5	10	5	2	0|0|0|0	1	1	50	0
BRD9_JQ1	NP_002261.3	TNPO1	5|5	10	5	2	0|0|2|0	0.99	0.99	10	0
BRD9_JQ1	NP_112483.1	LAS1L	5|5	10	5	2	0|0|0|0	1	1	50	0
BRD9_JQ1	NP_001123527.1	EEF1D	5|5	10	5	2	0|3|0|0	0.98	0.98	6.67	0
BRD9_JQ1	NP_078941.2	TBL1XR1	6|4	10	5	2	0|3|0|0	0.98	0.99	6.67	0
BRD9_JQ1	NP_001136402.1	API5	5|5	10	5	2	0|0|0|0	1	1	50	0
BRD9_JQ1	NP_788276.1	CDK5RAP3	6|4	10	5	2	0|0|0|0	1	1	50	0
BRD9_JQ1	NP_001193867.1	TCAF1	5|5	10	5	2	0|0|0|0	1	1	50	0
BRD9_JQ1	NP_001229696.1	MTHFD1L	5|5	10	5	2	0|0|0|0	1	1	50	0
BRD9_JQ1	NP_055971.2	RCOR1	5|5	10	5	2	0|0|0|0	1	1	50	0
BRD9_JQ1	NP_001245237.1	NOP2	4|6	10	5	2	0|0|2|0	0.99	1	10	0
BRD9_JQ1	NP_001180459.1	CCT6B	5|5	10	5	2	0|0|0|0	1	1	50	0
BRD9_JQ1	NP_002922.2	RING1	5|5	10	5	2	0|0|0|0	1	1	50	0
BRD9_JQ1	NP_055109.1	TRAM1	5|5	10	5	2	0|0|0|0	1	1	50	0
BRD9_dFBS	NP_006435.2	SMC2	5|5	10	5	2	0|0|0|0	1	1	50	0
BRD9_dFBS	NP_006294.2	AIMP2	6|4	10	5	2	2|3|0|0	0.94	0.98	4	0
BRD9_dFBS	NP_004805.2	SNRNP40	4|6	10	5	2	0|0|2|0	0.99	1	10	0
BRD9_dFBS	NP_055987.2	PRRC2C	6|4	10	5	2	0|0|0|0	1	1	50	0
BRD9_dFBS	NP_006624.2	IQGAP2	6|4	10	5	2	0|0|0|0	1	1	50	0
BRD9_dFBS	NP_066014.1	MOV10	6|4	10	5	2	0|0|0|0	1	1	50	0
BRD9_dFBS	NP_009109.3	STRAP	5|5	10	5	2	0|0|0|0	1	1	50	0
BRD9_dFBS	NP_057591.2	CDK12	5|5	10	5	2	0|0|0|0	1	1	50	0
BRD9_dFBS	NP_056513.2	GPKOW	3|7	10	5	2	0|0|0|0	1	1	50	0
BRD9_dFBS	NP_064583.2	CCDC47	4|6	10	5	2	0|0|0|0	1	1	50	0
BRD9_dFBS	NP_001632.2	APEX1	5|5	10	5	2	0|3|2|0	0.95	0.95	4	0
BRD9_dFBS	NP_005821.2	MRPS31	5|5	10	5	2	0|0|0|0	1	1	50	0
BRD9_dFBS	NP_001123291.1	CYB5R3	5|5	10	5	2	2|2|2|0	0.94	0.94	3.33	0
BRD9_dFBS	NP_060117.3	FTSJ3	5|5	10	5	2	0|0|0|0	1	1	50	0
BRD9_dFBS	NP_065750.1	GATAD2B	6|4	10	5	2	0|0|0|0	1	1	50	0
BRD9_dFBS	NP_001135887.1	AIMP1	5|5	10	5	2	0|0|0|0	1	1	50	0
BRD9_dFBS	NP_057195.2	TELO2	5|5	10	5	2	0|0|0|0	1	1	50	0
BRD9_dFBS	NP_001157616.1	CHAMP1	4|6	10	5	2	0|0|0|0	1	1	50	0
BRD9_dFBS	NP_009135.4	DDX20	4|6	10	5	2	0|0|0|0	1	1	50	0
BRD9_dFBS	NP_788276.1	CDK5RAP3	5|5	10	5	2	0|0|0|0	1	1	50	0
BRD9_dFBS	NP_001171748.1	GNL3L	5|5	10	5	2	0|0|0|0	1	1	50	0
BRD9_dFBS	NP_817092.1	PPM1G	5|5	10	5	2	0|0|0|0	1	1	50	0
BRD9_dFBS	NP_057216.2	MYEF2	4|6	10	5	2	0|0|0|0	1	1	50	0
BRD9_dFBS	NP_064632.2	COQ8A	6|4	10	5	2	0|0|0|0	1	1	50	0
BRD9_dFBS	NP_002938.1	RPA3	4|6	10	5	2	0|0|0|0	1	1	50	0
BRD9_dFBS	NP_000980.1	RPL30	5|5	10	5	2	0|0|0|0	1	1	50	0
BRD9_dFBS	NP_005727.1	ACTR1A	5|5	10	5	2	2|0|0|0	0.99	0.99	10	0
BRD9_dFBS	NP_071327.2	SDF2L1	5|5	10	5	2	0|0|2|0	0.99	0.99	10	0
BRD9_dFBS	NP_006775.1	WDR3	6|4	10	5	2	0|0|0|0	1	1	50	0
BRD9_dFBS	NP_149124.3	CNP	4|6	10	5	2	0|0|0|0	1	1	50	0
BRD9_dFBS	NP_065147.1	DDX24	5|5	10	5	2	0|0|0|0	1	1	50	0
BRD9_dFBS	NP_001035982.1	DIAPH3	6|4	10	5	2	0|0|0|0	1	1	50	0
BRD9_dFBS	NP_065795.1	MTA3	4|6	10	5	2	0|0|0|0	1	1	50	0
BRD9_dFBS	NP_112483.1	LAS1L	5|5	10	5	2	0|0|0|0	1	1	50	0
BRD9_dFBS	NP_542414.1	PTPN13	5|5	10	5	2	0|2|0|0	0.99	0.99	10	0
BRD9_dFBS	NP_001129663.1	KANK2	7|3	10	5	2	0|0|0|0	1	1	50	0
BRD9_dFBS	NP_722550.1	RTN4	6|4	10	5	2	0|0|0|0	1	1	50	0
BRD9_dFBS	NP_003592.3	SMARCA5	5|5	10	5	2	0|0|0|0	1	1	50	0
BRD9_dFBS	NP_001193996.1	BZW1	7|3	10	5	2	0|0|0|0	1	1	50	0
BRD9_dFBS	NP_001243654.1	USP39	4|6	10	5	2	2|3|0|0	0.94	0.98	4	0
BRD9_dFBS	NP_006149.2	NEFL	6|4	10	5	2	0|0|0|0	1	1	50	0
BRD9_dFBS	NP_057396.1	WBP11	3|7	10	5	2	0|0|0|0	1	1	50	0
BRD9_dFBS_NaOAc	NP_055627.2	CEP170	5|5	10	5	2	2|0|0|0	0.99	0.99	10	0
BRD9_dFBS_NaOAc	NP_001036041.1	RRBP1	5|5	10	5	2	0|0|0|0	1	1	50	0
BRD9_dFBS_NaOAc	NP_001244.1	CDC5L	6|4	10	5	2	0|0|0|0	1	1	50	0
BRD9_dFBS_NaOAc	NP_064583.2	CCDC47	5|5	10	5	2	0|0|0|0	1	1	50	0
BRD9_dFBS_NaOAc	NP_055899.2	MRPS27	5|5	10	5	2	0|0|0|0	1	1	50	0
BRD9_dFBS_NaOAc	NP_057260.2	SDF4	4|6	10	5	2	0|0|0|3	0.98	0.99	6.67	0
BRD9_dFBS_NaOAc	NP_056175.3	MTREX	5|5	10	5	2	0|0|0|0	1	1	50	0
BRD9_dFBS_NaOAc	NP_001129243.1	RPN2	6|4	10	5	2	0|0|0|0	1	1	50	0
BRD9_dFBS_NaOAc	NP_003070.3	SMARCE1	4|6	10	5	2	0|0|0|0	1	1	50	0
BRD9_dFBS_NaOAc	NP_003553.2	SLC25A11	4|6	10	5	2	2|3|0|0	0.94	0.98	4	0
BRD9_dFBS_NaOAc	NP_057195.2	TELO2	5|5	10	5	2	0|0|0|0	1	1	50	0
BRD9_dFBS_NaOAc	NP_056285.1	RAB11FIP5	5|5	10	5	2	0|0|0|0	1	1	50	0
BRD9_dFBS_NaOAc	NP_009135.4	DDX20	6|4	10	5	2	0|0|0|0	1	1	50	0
BRD9_dFBS_NaOAc	NP_067026.3	SRPRB	5|5	10	5	2	0|0|0|0	1	1	50	0
BRD9_dFBS_NaOAc	NP_004765.2	MED1	6|4	10	5	2	0|0|0|0	1	1	50	0
BRD9_dFBS_NaOAc	NP_057216.2	MYEF2	6|4	10	5	2	0|0|0|0	1	1	50	0
BRD9_dFBS_NaOAc	NP_001243194.1	FLII	6|4	10	5	2	0|0|0|0	1	1	50	0
BRD9_dFBS_NaOAc	NP_002287.2	LBR	5|5	10	5	2	0|0|0|0	1	1	50	0
BRD9_dFBS_NaOAc	NP_003650.1	AGPS	5|5	10	5	2	0|0|0|0	1	1	50	0
BRD9_dFBS_NaOAc	NP_000170.1	MSH6	5|5	10	5	2	0|0|0|0	1	1	50	0
BRD9_dFBS_NaOAc	NP_000373.1	ALDH3A2	6|4	10	5	2	0|2|0|0	0.99	1	10	0
BRD9_dFBS_NaOAc	NP_005860.2	CWC27	6|4	10	5	2	0|0|0|0	1	1	50	0
BRD9_dFBS_NaOAc	NP_036437.1	AP2A2	3|7	10	5	2	0|0|0|0	1	1	50	0
BRD9_dFBS_NaOAc	NP_149072.2	DIDO1	5|5	10	5	2	0|0|0|0	1	1	50	0
BRD9_dFBS_NaOAc	NP_001777.1	CDK1	4|6	10	5	2	0|0|2|2	0.97	0.99	5	0
BRD9_dFBS_NaOAc	NP_057591.2	CDK12	6|4	10	5	2	0|0|0|0	1	1	50	0
BRD9_dFBS_NaOAc	NP_006360.3	LRRC41	4|6	10	5	2	0|0|0|0	1	1	50	0
BRD9_Bi9564	NP_001035879.1	PSPC1	4|5	9	4.5	2	0|0|0|0	1	1	45	0
BRD9_Bi9564	NP_005683.2	ABCF2	5|4	9	4.5	2	0|0|0|0	1	1	45	0
BRD9_Bi9564	NP_001036041.1	RRBP1	6|3	9	4.5	2	0|0|0|0	1	1	45	0
BRD9_Bi9564	NP_001244.1	CDC5L	4|5	9	4.5	2	0|0|0|0	1	1	45	0
BRD9_Bi9564	NP_056480.1	AAAS	5|4	9	4.5	2	0|2|0|0	0.99	0.99	9	0
BRD9_Bi9564	NP_006653.2	SRCAP	4|5	9	4.5	2	0|0|0|0	1	1	45	0
BRD9_Bi9564	NP_055899.2	MRPS27	4|5	9	4.5	2	0|0|0|0	1	1	45	0
BRD9_Bi9564	NP_036429.2	G3BP2	5|4	9	4.5	2	0|0|0|0	1	1	45	0
BRD9_Bi9564	NP_057439.2	DDX47	5|4	9	4.5	2	0|2|0|0	0.99	0.99	9	0
BRD9_Bi9564	NP_001153408.1	EBNA1BP2	3|6	9	4.5	2	2|0|0|0	0.98	1	9	0
BRD9_Bi9564	NP_067026.3	SRPRB	4|5	9	4.5	2	0|0|0|0	1	1	45	0
BRD9_Bi9564	NP_004765.2	MED1	4|5	9	4.5	2	0|0|0|0	1	1	45	0
BRD9_Bi9564	NP_001002814.2	RAB11FIP1	6|3	9	4.5	2	0|0|0|0	1	1	45	0
BRD9_Bi9564	NP_817092.1	PPM1G	4|5	9	4.5	2	0|0|0|0	1	1	45	0
BRD9_Bi9564	NP_006308.3	BASP1	5|4	9	4.5	2	0|0|0|0	1	1	45	0
BRD9_Bi9564	NP_001252.1	CDK9	3|6	9	4.5	2	0|2|0|0	0.98	1	9	0
BRD9_Bi9564	NP_006809.1	MLLT11	5|4	9	4.5	2	0|0|2|0	0.99	0.99	9	0
BRD9_Bi9564	NP_054884.1	NDUFAF4	5|4	9	4.5	2	0|0|0|0	1	1	45	0
BRD9_Bi9564	NP_057731.1	THEM6	4|5	9	4.5	2	0|0|0|0	1	1	45	0
BRD9_Bi9564	NP_057396.1	WBP11	5|4	9	4.5	2	0|0|0|0	1	1	45	0
BRD9_Bi9564	NP_001035982.1	DIAPH3	5|4	9	4.5	2	0|0|0|0	1	1	45	0
BRD9_Bi9564	NP_112483.1	LAS1L	5|4	9	4.5	2	0|0|0|0	1	1	45	0
BRD9_Bi9564	NP_001104792.1	DDX54	4|5	9	4.5	2	0|0|0|0	1	1	45	0
BRD9_Bi9564	NP_003636.2	SLC27A2	4|5	9	4.5	2	0|0|0|0	1	1	45	0
BRD9_Bi9564	NP_001245237.1	NOP2	6|3	9	4.5	2	0|0|2|0	0.98	1	9	0
BRD9_Bi9564	NP_079305.2	MZT2B	5|4	9	4.5	2	0|0|0|0	1	1	45	0
BRD9_Bi9564	NP_004512.1	KIF5B	4|5	9	4.5	2	3|0|0|0	0.97	0.98	6	0
BRD9_Bi9564	NP_060713.1	SEPTIN11	4|5	9	4.5	2	0|0|0|0	1	1	45	0
BRD9_JQ1	NP_066951.1	POLR2L	5|4	9	4.5	2	0|0|0|0	1	1	45	0
BRD9_JQ1	NP_001041664.1	RCC1	5|4	9	4.5	2	0|0|0|0	1	1	45	0
BRD9_JQ1	NP_006624.2	IQGAP2	4|5	9	4.5	2	0|0|0|0	1	1	45	0
BRD9_JQ1	NP_056480.1	AAAS	5|4	9	4.5	2	0|2|0|0	0.99	0.99	9	0
BRD9_JQ1	NP_036219.2	GTF3C5	3|6	9	4.5	2	0|0|0|0	1	1	45	0
BRD9_JQ1	NP_005821.2	MRPS31	4|5	9	4.5	2	0|0|0|0	1	1	45	0
BRD9_JQ1	NP_001120793.1	CBX5	4|5	9	4.5	2	0|3|0|0	0.97	0.98	6	0
BRD9_JQ1	NP_001122324.1	SRRT	3|6	9	4.5	2	0|0|0|0	1	1	45	0
BRD9_JQ1	NP_006100.2	PRMT5	5|4	9	4.5	2	0|0|3|0	0.97	0.98	6	0
BRD9_JQ1	NP_060533.2	HELLS	5|4	9	4.5	2	0|0|0|0	1	1	45	0
BRD9_JQ1	NP_003636.2	SLC27A2	4|5	9	4.5	2	0|0|0|0	1	1	45	0
BRD9_JQ1	NP_056138.1	UFL1	4|5	9	4.5	2	0|0|0|0	1	1	45	0
BRD9_JQ1	NP_001171712.1	VDAC2	5|4	9	4.5	2	2|0|0|2	0.97	0.98	4.5	0
BRD9_JQ1	NP_115544.1	WDR75	3|6	9	4.5	2	0|0|0|0	1	1	45	0
BRD9_JQ1	NP_006308.3	BASP1	5|4	9	4.5	2	0|0|0|0	1	1	45	0
BRD9_JQ1	NP_057216.2	MYEF2	2|7	9	4.5	2	0|0|0|0	1	1	45	0
BRD9_JQ1	NP_001254507.1	TOR1AIP1	4|5	9	4.5	2	0|0|0|0	1	1	45	0
BRD9_JQ1	XP_003960226.1	LOC101060541	4|5	9	4.5	2	0|0|0|0	1	1	45	0
BRD9_JQ1	NP_005446.2	ZRANB2	4|5	9	4.5	2	0|0|0|0	1	1	45	0
BRD9_JQ1	NP_003650.1	AGPS	5|4	9	4.5	2	0|0|0|0	1	1	45	0
BRD9_JQ1	NP_001508.1	GTF2H4	4|5	9	4.5	2	0|0|0|0	1	1	45	0
BRD9_JQ1	NP_003474.1	HMGA2	4|5	9	4.5	2	0|2|2|0	0.97	0.98	4.5	0
BRD9_JQ1	NP_000980.1	RPL30	6|3	9	4.5	2	0|0|0|0	1	1	45	0
BRD9_JQ1	NP_597677.2	NIPBL	5|4	9	4.5	2	0|0|0|0	1	1	45	0
BRD9_JQ1	NP_003746.2	EIF3G	5|4	9	4.5	2	0|0|0|0	1	1	45	0
BRD9_JQ1	NP_001002909.1	GPATCH8	4|5	9	4.5	2	0|0|0|0	1	1	45	0
BRD9_JQ1	NP_071327.2	SDF2L1	3|6	9	4.5	2	0|0|2|0	0.98	1	9	0
BRD9_JQ1	NP_005860.2	CWC27	4|5	9	4.5	2	0|0|0|0	1	1	45	0
BRD9_JQ1	NP_006819.2	ASCC3	6|3	9	4.5	2	0|0|0|0	1	1	45	0
BRD9_JQ1	NP_060366.1	GID8	4|5	9	4.5	2	0|0|0|0	1	1	45	0
BRD9_JQ1	NP_031375.3	PAXIP1	5|4	9	4.5	2	0|0|0|0	1	1	45	0
BRD9_JQ1	NP_065147.1	DDX24	6|3	9	4.5	2	0|0|0|0	1	1	45	0
BRD9_JQ1	NP_722550.1	RTN4	4|5	9	4.5	2	0|0|0|0	1	1	45	0
BRD9_JQ1	NP_009194.2	COPE	5|4	9	4.5	2	0|0|0|0	1	1	45	0
BRD9_JQ1	NP_005727.1	ACTR1A	4|5	9	4.5	2	2|0|0|0	0.99	0.99	9	0
BRD9_dFBS	NP_066944.1	EEF1B2	4|5	9	4.5	2	0|0|2|2	0.97	0.98	4.5	0
BRD9_dFBS	NP_057342.2	YTHDF2	6|3	9	4.5	2	0|0|0|0	1	1	45	0
BRD9_dFBS	NP_060224.3	UHRF1BP1	5|4	9	4.5	2	0|0|0|0	1	1	45	0
BRD9_dFBS	NP_071334.1	EGLN1	5|4	9	4.5	2	0|2|0|0	0.99	0.99	9	0
BRD9_dFBS	NP_056110.2	SMCHD1	5|4	9	4.5	2	0|2|0|0	0.99	0.99	9	0
BRD9_dFBS	NP_055408.2	CXXC1	3|6	9	4.5	2	0|0|0|0	1	1	45	0
BRD9_dFBS	NP_005110.2	THRAP3	6|3	9	4.5	2	0|4|0|0	0.94	0.98	4.5	0
BRD9_dFBS	NP_036219.2	GTF3C5	5|4	9	4.5	2	0|0|0|0	1	1	45	0
BRD9_dFBS	NP_055899.2	MRPS27	4|5	9	4.5	2	0|0|0|0	1	1	45	0
BRD9_dFBS	NP_002797.3	PSMC6	4|5	9	4.5	2	0|0|0|0	1	1	45	0
BRD9_dFBS	NP_001129671.1	GRAMD1A	4|5	9	4.5	2	0|0|0|0	1	1	45	0
BRD9_dFBS	NP_690852.1	LRWD1	4|5	9	4.5	2	0|0|0|0	1	1	45	0
BRD9_dFBS	NP_001167532.1	SMG7	5|4	9	4.5	2	0|0|0|0	1	1	45	0
BRD9_dFBS	NP_003899.2	EIF2S2	6|3	9	4.5	2	0|0|0|0	1	1	45	0
BRD9_dFBS	NP_001188493.1	PLRG1	5|4	9	4.5	2	0|0|0|0	1	1	45	0
BRD9_dFBS	NP_001230154.1	PES1	6|3	9	4.5	2	0|0|0|0	1	1	45	0
BRD9_dFBS	NP_874365.3	SCRIB	4|5	9	4.5	2	0|0|0|0	1	1	45	0
BRD9_dFBS	NP_001243000.1	RNF213	4|5	9	4.5	2	0|0|0|0	1	1	45	0
BRD9_dFBS	NP_001254524.1	SENP1	5|4	9	4.5	2	0|0|0|2	0.99	0.99	9	0
BRD9_dFBS	NP_003650.1	AGPS	6|3	9	4.5	2	0|0|0|0	1	1	45	0
BRD9_dFBS	NP_000170.1	MSH6	3|6	9	4.5	2	0|0|0|0	1	1	45	0
BRD9_dFBS	NP_003760.1	SRSF9	4|5	9	4.5	2	2|2|0|0	0.97	0.98	4.5	0
BRD9_dFBS	NP_004395.1	SEPTIN2	5|4	9	4.5	2	0|0|0|0	1	1	45	0
BRD9_dFBS	NP_004138.1	DRG1	5|4	9	4.5	2	0|0|0|0	1	1	45	0
BRD9_dFBS	NP_060853.3	WDR33	3|6	9	4.5	2	0|0|0|0	1	1	45	0
BRD9_dFBS	NP_056990.3	TRIM33	3|6	9	4.5	2	0|0|0|0	1	1	45	0
BRD9_dFBS	NP_003964.3	RPL14	5|4	9	4.5	2	0|0|0|0	1	1	45	0
BRD9_dFBS	NP_006631.2	SEPTIN9	5|4	9	4.5	2	0|0|0|0	1	1	45	0
BRD9_dFBS	NP_036448.1	KPNA6	3|6	9	4.5	2	0|0|0|0	1	1	45	0
BRD9_dFBS	NP_113668.2	RIOK1	4|5	9	4.5	2	0|0|0|0	1	1	45	0
BRD9_dFBS	NP_852133.1	EIF6	5|4	9	4.5	2	0|0|0|0	1	1	45	0
BRD9_dFBS	NP_004448.2	ACSL3	4|5	9	4.5	2	0|2|0|0	0.99	0.99	9	0
BRD9_dFBS	NP_001616.1	AK2	4|5	9	4.5	2	0|0|0|0	1	1	45	0
BRD9_dFBS	NP_036439.2	EPB41L3	6|3	9	4.5	2	0|0|0|0	1	1	45	0
BRD9_dFBS	NP_002849.1	ABCD3	2|7	9	4.5	2	0|0|0|0	1	1	45	0
BRD9_dFBS	NP_060713.1	SEPTIN11	4|5	9	4.5	2	0|0|0|0	1	1	45	0
BRD9_dFBS	NP_001013009.2	KNOP1	3|6	9	4.5	2	0|2|0|0	0.98	1	9	0
BRD9_dFBS	NP_060707.2	CCAR1	3|6	9	4.5	2	0|0|0|0	1	1	45	0
BRD9_dFBS	NP_001180424.1	ADAR	4|5	9	4.5	2	0|0|0|0	1	1	45	0
BRD9_dFBS	NP_001127768.1	AP3M2	4|5	9	4.5	2	0|0|0|0	1	1	45	0
BRD9_dFBS_NaOAc	NP_001070152.1	UBTF	5|4	9	4.5	2	2|0|0|2	0.97	0.98	4.5	0
BRD9_dFBS_NaOAc	NP_006074.2	IK	4|5	9	4.5	2	0|2|2|0	0.97	0.98	4.5	0
BRD9_dFBS_NaOAc	NP_060224.3	UHRF1BP1	5|4	9	4.5	2	0|0|0|0	1	1	45	0
BRD9_dFBS_NaOAc	NP_110440.1	CLPB	3|6	9	4.5	2	0|2|0|0	0.98	1	9	0
BRD9_dFBS_NaOAc	NP_009109.3	STRAP	5|4	9	4.5	2	0|0|0|0	1	1	45	0
BRD9_dFBS_NaOAc	NP_060117.3	FTSJ3	5|4	9	4.5	2	0|0|0|0	1	1	45	0
BRD9_dFBS_NaOAc	NP_853556.2	RFC5	4|5	9	4.5	2	0|0|0|0	1	1	45	0
BRD9_dFBS_NaOAc	NP_002797.3	PSMC6	4|5	9	4.5	2	0|0|0|0	1	1	45	0
BRD9_dFBS_NaOAc	NP_036429.2	G3BP2	6|3	9	4.5	2	0|0|0|0	1	1	45	0
BRD9_dFBS_NaOAc	NP_057439.2	DDX47	4|5	9	4.5	2	0|2|0|0	0.99	0.99	9	0
BRD9_dFBS_NaOAc	NP_065750.1	GATAD2B	5|4	9	4.5	2	0|0|0|0	1	1	45	0
BRD9_dFBS_NaOAc	NP_001311.3	CSNK2B	4|5	9	4.5	2	0|0|0|0	1	1	45	0
BRD9_dFBS_NaOAc	NP_056138.1	UFL1	6|3	9	4.5	2	0|0|0|0	1	1	45	0
BRD9_dFBS_NaOAc	NP_003963.1	BTAF1	6|3	9	4.5	2	0|0|0|0	1	1	45	0
BRD9_dFBS_NaOAc	NP_002430.3	MSH3	5|4	9	4.5	2	0|0|0|0	1	1	45	0
BRD9_dFBS_NaOAc	NP_001171712.1	VDAC2	5|4	9	4.5	2	2|0|0|2	0.97	0.98	4.5	0
BRD9_dFBS_NaOAc	NP_817092.1	PPM1G	5|4	9	4.5	2	0|0|0|0	1	1	45	0
BRD9_dFBS_NaOAc	NP_003899.2	EIF2S2	5|4	9	4.5	2	0|0|0|0	1	1	45	0
BRD9_dFBS_NaOAc	NP_665739.3	POGZ	4|5	9	4.5	2	0|0|0|0	1	1	45	0
BRD9_dFBS_NaOAc	XP_003960226.1	LOC101060541	4|5	9	4.5	2	0|0|0|0	1	1	45	0
BRD9_dFBS_NaOAc	NP_005841.1	SF3B4	4|5	9	4.5	2	0|0|0|0	1	1	45	0
BRD9_dFBS_NaOAc	NP_002922.2	RING1	4|5	9	4.5	2	0|0|0|0	1	1	45	0
BRD9_dFBS_NaOAc	NP_071327.2	SDF2L1	5|4	9	4.5	2	0|0|2|0	0.99	0.99	9	0
BRD9_dFBS_NaOAc	NP_006809.1	MLLT11	5|4	9	4.5	2	0|0|2|0	0.99	0.99	9	0
BRD9_dFBS_NaOAc	NP_006775.1	WDR3	5|4	9	4.5	2	0|0|0|0	1	1	45	0
BRD9_dFBS_NaOAc	NP_009140.1	RPL35	3|6	9	4.5	2	0|0|3|0	0.96	0.99	6	0
BRD9_dFBS_NaOAc	NP_001007215.1	CACYBP	5|4	9	4.5	2	0|2|2|0	0.97	0.98	4.5	0
BRD9_dFBS_NaOAc	NP_003964.3	RPL14	4|5	9	4.5	2	0|0|0|0	1	1	45	0
BRD9_dFBS_NaOAc	NP_112601.3	CPVL	6|3	9	4.5	2	0|0|0|0	1	1	45	0
BRD9_dFBS_NaOAc	NP_031375.3	PAXIP1	4|5	9	4.5	2	0|0|0|0	1	1	45	0
BRD9_dFBS_NaOAc	NP_060782.2	PPP6R3	5|4	9	4.5	2	0|0|0|0	1	1	45	0
BRD9_dFBS_NaOAc	NP_006006.3	ARID1A	6|3	9	4.5	2	0|0|0|0	1	1	45	0
BRD9_dFBS_NaOAc	NP_005393.2	RALA	4|5	9	4.5	2	0|0|0|0	1	1	45	0
BRD9_dFBS_NaOAc	NP_002849.1	ABCD3	5|4	9	4.5	2	0|0|0|0	1	1	45	0
BRD9_dFBS_NaOAc	NP_076950.1	DDX50	5|4	9	4.5	2	0|0|0|0	1	1	45	0
BRD9_dFBS_NaOAc	NP_006819.2	ASCC3	5|4	9	4.5	2	0|0|0|0	1	1	45	0
BRD9_dFBS_NaOAc	NP_004517.2	MCM2	5|4	9	4.5	2	0|0|0|0	1	1	45	0
BRD9_Bi9564	NP_056269.1	LARP7	5|3	8	4	2	0|0|0|0	1	1	40	0
BRD9_Bi9564	NP_001013009.2	KNOP1	4|4	8	4	2	0|2|0|0	0.98	0.98	8	0
BRD9_Bi9564	NP_079048.3	ZMYM1	3|5	8	4	2	0|0|0|0	1	1	40	0
BRD9_Bi9564	NP_055841.2	MON2	4|4	8	4	2	0|0|0|0	1	1	40	0
BRD9_Bi9564	NP_057342.2	YTHDF2	3|5	8	4	2	0|0|0|0	1	1	40	0
BRD9_Bi9564	NP_057479.2	HACD3	4|4	8	4	2	0|2|0|0	0.98	0.98	8	0
BRD9_Bi9564	NP_008974.5	KRR1	5|3	8	4	2	0|0|0|0	1	1	40	0
BRD9_Bi9564	NP_073716.1	SNRPN	4|4	8	4	2	0|0|0|0	1	1	40	0
BRD9_Bi9564	NP_079498.2	WDR82	5|3	8	4	2	0|0|0|0	1	1	40	0
BRD9_Bi9564	NP_005665.2	ZNF239	4|4	8	4	2	0|0|0|0	1	1	40	0
BRD9_Bi9564	NP_057591.2	CDK12	4|4	8	4	2	0|0|0|0	1	1	40	0
BRD9_Bi9564	NP_056229.2	RPL36	3|5	8	4	2	0|0|0|0	1	1	40	0
BRD9_Bi9564	NP_056393.2	LSM14A	4|4	8	4	2	0|0|0|0	1	1	40	0
BRD9_Bi9564	NP_064583.2	CCDC47	4|4	8	4	2	0|0|0|0	1	1	40	0
BRD9_Bi9564	NP_005821.2	MRPS31	3|5	8	4	2	0|0|0|0	1	1	40	0
BRD9_Bi9564	NP_001002762.2	DNAJB12	5|3	8	4	2	0|0|0|0	1	1	40	0
BRD9_Bi9564	NP_006444.2	TBL3	3|5	8	4	2	0|0|0|0	1	1	40	0
BRD9_Bi9564	NP_001129243.1	RPN2	4|4	8	4	2	0|0|0|0	1	1	40	0
BRD9_Bi9564	NP_001129488.1	APP	4|4	8	4	2	0|0|0|0	1	1	40	0
BRD9_Bi9564	NP_001135887.1	AIMP1	3|5	8	4	2	0|0|0|0	1	1	40	0
BRD9_Bi9564	NP_001153682.1	SLC25A13	4|4	8	4	2	0|0|0|0	1	1	40	0
BRD9_Bi9564	NP_002963.2	SBF1	4|4	8	4	2	0|0|0|0	1	1	40	0
BRD9_Bi9564	NP_115604.1	FAR1	4|4	8	4	2	0|0|0|0	1	1	40	0
BRD9_Bi9564	NP_061832.2	DAZAP1	4|4	8	4	2	0|0|0|0	1	1	40	0
BRD9_Bi9564	NP_009135.4	DDX20	4|4	8	4	2	0|0|0|0	1	1	40	0
BRD9_Bi9564	NP_064504.2	ZC3HAV1	4|4	8	4	2	0|0|0|0	1	1	40	0
BRD9_Bi9564	NP_003161.2	SUPT6H	6|2	8	4	2	0|0|0|0	1	1	40	0
BRD9_Bi9564	NP_001171712.1	VDAC2	4|4	8	4	2	2|0|0|2	0.95	0.95	4	0
BRD9_Bi9564	NP_001230808.1	TRA2B	4|4	8	4	2	0|0|0|0	1	1	40	0
BRD9_Bi9564	NP_002287.2	LBR	4|4	8	4	2	0|0|0|0	1	1	40	0
BRD9_Bi9564	NP_001244258.1	ARRB2	4|4	8	4	2	0|0|0|0	1	1	40	0
BRD9_Bi9564	NP_001257376.1	ACADVL	3|5	8	4	2	0|0|0|0	1	1	40	0
BRD9_Bi9564	NP_003650.1	AGPS	4|4	8	4	2	0|0|0|0	1	1	40	0
BRD9_Bi9564	NP_002849.1	ABCD3	4|4	8	4	2	0|0|0|0	1	1	40	0
BRD9_Bi9564	NP_000373.1	ALDH3A2	4|4	8	4	2	0|2|0|0	0.98	0.98	8	0
BRD9_Bi9564	NP_005000.1	NME4	4|4	8	4	2	0|0|0|0	1	1	40	0
BRD9_Bi9564	NP_005040.2	PWP2	4|4	8	4	2	0|0|0|0	1	1	40	0
BRD9_Bi9564	NP_005558.1	LGALS3BP	4|4	8	4	2	0|0|0|0	1	1	40	0
BRD9_Bi9564	NP_005841.1	SF3B4	4|4	8	4	2	0|0|0|0	1	1	40	0
BRD9_Bi9564	NP_002801.1	PSMD4	4|4	8	4	2	0|0|0|0	1	1	40	0
BRD9_Bi9564	NP_055791.1	PDCD11	4|4	8	4	2	0|0|0|0	1	1	40	0
BRD9_Bi9564	NP_057131.1	SF3B6	4|4	8	4	2	2|0|0|0	0.98	0.98	8	0
BRD9_Bi9564	NP_003964.3	RPL14	4|4	8	4	2	0|0|0|0	1	1	40	0
BRD9_Bi9564	NP_112601.3	CPVL	4|4	8	4	2	0|0|0|0	1	1	40	0
BRD9_Bi9564	NP_004680.2	MTA1	5|3	8	4	2	0|0|0|0	1	1	40	0
BRD9_Bi9564	NP_536350.2	GNAS	4|4	8	4	2	2|2|0|0	0.95	0.95	4	0
BRD9_Bi9564	NP_004665.2	ASH2L	3|5	8	4	2	0|0|0|0	1	1	40	0
BRD9_Bi9564	NP_036448.1	KPNA6	3|5	8	4	2	0|0|0|0	1	1	40	0
BRD9_Bi9564	NP_852133.1	EIF6	4|4	8	4	2	0|0|0|0	1	1	40	0
BRD9_Bi9564	NP_001243125.1	ARAF	3|5	8	4	2	0|0|2|0	0.98	0.99	8	0
BRD9_Bi9564	NP_001243546.1	TUBGCP2	3|5	8	4	2	0|0|0|0	1	1	40	0
BRD9_Bi9564	NP_001258928.1	DOCK7	4|4	8	4	2	0|0|0|0	1	1	40	0
BRD9_Bi9564	NP_006538.2	IGF2BP3	4|4	8	4	2	0|0|0|2	0.98	0.98	8	0
BRD9_Bi9564	NP_006149.2	NEFL	2|6	8	4	2	0|0|0|0	1	1	40	0
BRD9_Bi9564	NP_057215.3	RAB10	4|4	8	4	2	2|0|2|0	0.95	0.95	4	0
BRD9_Bi9564	NP_065147.1	DDX24	4|4	8	4	2	0|0|0|0	1	1	40	0
BRD9_Bi9564	NP_006435.2	SMC2	3|5	8	4	2	0|0|0|0	1	1	40	0
BRD9_Bi9564	NP_079436.4	WDR26	3|5	8	4	2	0|0|0|0	1	1	40	0
BRD9_Bi9564	NP_005906.2	MCM6	2|6	8	4	2	0|0|0|0	1	1	40	0
BRD9_JQ1	NP_001013009.2	KNOP1	4|4	8	4	2	0|2|0|0	0.98	0.98	8	0
BRD9_JQ1	NP_057479.2	HACD3	4|4	8	4	2	0|2|0|0	0.98	0.98	8	0
BRD9_JQ1	NP_077003.1	CCDC86	4|4	8	4	2	0|0|0|0	1	1	40	0
BRD9_JQ1	NP_115963.1	DPY30	4|4	8	4	2	0|0|0|0	1	1	40	0
BRD9_JQ1	NP_055816.2	SPEN	5|3	8	4	2	0|0|0|0	1	1	40	0
BRD9_JQ1	NP_036336.2	GTF3C4	4|4	8	4	2	0|0|0|0	1	1	40	0
BRD9_JQ1	NP_055408.2	CXXC1	3|5	8	4	2	0|0|0|0	1	1	40	0
BRD9_JQ1	NP_002797.3	PSMC6	5|3	8	4	2	0|0|0|0	1	1	40	0
BRD9_JQ1	NP_077297.2	RBM42	5|3	8	4	2	0|0|0|0	1	1	40	0
BRD9_JQ1	NP_005861.2	SAP18	5|3	8	4	2	0|0|0|0	1	1	40	0
BRD9_JQ1	NP_001311.3	CSNK2B	4|4	8	4	2	0|0|0|0	1	1	40	0
BRD9_JQ1	NP_004688.2	PRPF4	5|3	8	4	2	0|0|0|0	1	1	40	0
BRD9_JQ1	NP_061832.2	DAZAP1	4|4	8	4	2	0|0|0|0	1	1	40	0
BRD9_JQ1	NP_067026.3	SRPRB	4|4	8	4	2	0|0|0|0	1	1	40	0
BRD9_JQ1	NP_064632.2	COQ8A	4|4	8	4	2	0|0|0|0	1	1	40	0
BRD9_JQ1	NP_001230808.1	TRA2B	4|4	8	4	2	0|0|0|0	1	1	40	0
BRD9_JQ1	NP_001243194.1	FLII	3|5	8	4	2	0|0|0|0	1	1	40	0
BRD9_JQ1	NP_060422.4	PTCD3	3|5	8	4	2	0|0|0|0	1	1	40	0
BRD9_JQ1	NP_056130.2	LARP1	4|4	8	4	2	0|0|0|0	1	1	40	0
BRD9_JQ1	NP_008986.2	POLR3A	4|4	8	4	2	0|0|0|0	1	1	40	0
BRD9_JQ1	NP_065987.1	DDX55	4|4	8	4	2	0|0|0|0	1	1	40	0
BRD9_JQ1	NP_001027005.1	PHKB	3|5	8	4	2	0|0|0|0	1	1	40	0
BRD9_JQ1	NP_000928.1	POLR2A	4|4	8	4	2	0|0|0|0	1	1	40	0
BRD9_JQ1	NP_003375.1	VRK1	5|3	8	4	2	0|0|0|0	1	1	40	0
BRD9_JQ1	NP_060707.2	CCAR1	5|3	8	4	2	0|0|0|0	1	1	40	0
BRD9_JQ1	NP_036313.3	FKBP8	4|4	8	4	2	0|0|0|0	1	1	40	0
BRD9_JQ1	NP_005180.1	CBX2	3|5	8	4	2	0|0|0|0	1	1	40	0
BRD9_JQ1	NP_055791.1	PDCD11	6|2	8	4	2	0|0|0|0	1	1	40	0
BRD9_JQ1	NP_003964.3	RPL14	4|4	8	4	2	0|0|0|0	1	1	40	0
BRD9_JQ1	NP_110440.1	CLPB	4|4	8	4	2	0|2|0|0	0.98	0.98	8	0
BRD9_JQ1	NP_006830.2	IMMT	5|3	8	4	2	0|0|3|0	0.96	0.98	5.33	0
BRD9_JQ1	NP_005872.2	BCKDK	4|4	8	4	2	0|2|2|0	0.95	0.95	4	0
BRD9_JQ1	NP_031393.2	RALY	4|4	8	4	2	0|0|0|0	1	1	40	0
BRD9_JQ1	NP_056311.2	VIRMA	5|3	8	4	2	0|0|0|0	1	1	40	0
BRD9_JQ1	NP_001777.1	CDK1	4|4	8	4	2	0|0|2|2	0.95	0.95	4	0
BRD9_JQ1	NP_036439.2	EPB41L3	5|3	8	4	2	0|0|0|0	1	1	40	0
BRD9_JQ1	NP_003128.3	SRPK1	4|4	8	4	2	0|0|0|0	1	1	40	0
BRD9_JQ1	NP_004512.1	KIF5B	5|3	8	4	2	3|0|0|0	0.96	0.98	5.33	0
BRD9_JQ1	NP_004625.2	BRPF1	5|3	8	4	2	0|0|0|0	1	1	40	0
BRD9_JQ1	NP_005757.1	FARP1	4|4	8	4	2	0|0|0|0	1	1	40	0
BRD9_dFBS	NP_055693.4	PUM3	4|4	8	4	2	0|0|0|0	1	1	40	0
BRD9_dFBS	NP_079048.3	ZMYM1	4|4	8	4	2	0|0|0|0	1	1	40	0
BRD9_dFBS	NP_055816.2	SPEN	4|4	8	4	2	0|0|0|0	1	1	40	0
BRD9_dFBS	NP_079498.2	WDR82	5|3	8	4	2	0|0|0|0	1	1	40	0
BRD9_dFBS	NP_055680.3	NCAPD2	3|5	8	4	2	0|0|0|0	1	1	40	0
BRD9_dFBS	NP_056175.3	MTREX	5|3	8	4	2	0|0|0|0	1	1	40	0
BRD9_dFBS	NP_001002762.2	DNAJB12	5|3	8	4	2	0|0|0|0	1	1	40	0
BRD9_dFBS	NP_005861.2	SAP18	5|3	8	4	2	0|0|0|0	1	1	40	0
BRD9_dFBS	NP_065698.1	JPH1	4|4	8	4	2	0|0|0|0	1	1	40	0
BRD9_dFBS	NP_003309.2	TTK	4|4	8	4	2	0|0|0|0	1	1	40	0
BRD9_dFBS	NP_001311.3	CSNK2B	4|4	8	4	2	0|0|0|0	1	1	40	0
BRD9_dFBS	NP_001161093.1	ATXN10	5|3	8	4	2	2|0|0|0	0.98	0.99	8	0
BRD9_dFBS	NP_064504.2	ZC3HAV1	3|5	8	4	2	0|0|0|0	1	1	40	0
BRD9_dFBS	NP_067026.3	SRPRB	4|4	8	4	2	0|0|0|0	1	1	40	0
BRD9_dFBS	NP_001171712.1	VDAC2	4|4	8	4	2	2|0|0|2	0.95	0.95	4	0
BRD9_dFBS	NP_001180384.1	NSUN2	4|4	8	4	2	0|0|0|0	1	1	40	0
BRD9_dFBS	NP_005780.2	PSME3	4|4	8	4	2	0|0|0|0	1	1	40	0
BRD9_dFBS	NP_001240626.1	ERBIN	3|5	8	4	2	0|0|2|0	0.98	0.99	8	0
BRD9_dFBS	NP_002287.2	LBR	3|5	8	4	2	0|0|0|0	1	1	40	0
BRD9_dFBS	NP_003631.2	ELP1	5|3	8	4	2	0|0|0|0	1	1	40	0
BRD9_dFBS	NP_060422.4	PTCD3	4|4	8	4	2	0|0|0|0	1	1	40	0
BRD9_dFBS	NP_060598.3	TSR1	4|4	8	4	2	0|0|0|0	1	1	40	0
BRD9_dFBS	NP_976035.1	POLR1C	2|6	8	4	2	0|0|0|0	1	1	40	0
BRD9_dFBS	NP_003638.1	DGKE	5|3	8	4	2	0|0|0|0	1	1	40	0
BRD9_dFBS	NP_003671.1	YARS1	4|4	8	4	2	0|2|0|0	0.98	0.98	8	0
BRD9_dFBS	NP_004721.1	ETF1	4|4	8	4	2	0|0|2|0	0.98	0.98	8	0
BRD9_dFBS	NP_004932.1	DHX8	4|4	8	4	2	0|2|0|0	0.98	0.98	8	0
BRD9_dFBS	NP_037423.2	CPSF1	6|2	8	4	2	0|0|0|0	1	1	40	0
BRD9_dFBS	NP_036465.2	MYCBP	5|3	8	4	2	0|0|0|0	1	1	40	0
BRD9_dFBS	NP_036450.1	LETM1	4|4	8	4	2	0|0|0|0	1	1	40	0
BRD9_dFBS	NP_006109.2	HAX1	5|3	8	4	2	0|0|0|2	0.98	0.99	8	0
BRD9_dFBS	NP_115855.1	ASPH	5|3	8	4	2	0|0|0|0	1	1	40	0
BRD9_dFBS	NP_060547.2	RBM28	4|4	8	4	2	0|0|0|0	1	1	40	0
BRD9_dFBS	NP_079426.2	TARS2	4|4	8	4	2	0|0|0|0	1	1	40	0
BRD9_dFBS	NP_031393.2	RALY	4|4	8	4	2	0|0|0|0	1	1	40	0
BRD9_dFBS	NP_663720.1	MAP4K4	4|4	8	4	2	0|0|0|0	1	1	40	0
BRD9_dFBS	NP_001138630.1	HBS1L	3|5	8	4	2	0|0|0|0	1	1	40	0
BRD9_dFBS	NP_003636.2	SLC27A2	6|2	8	4	2	0|0|0|0	1	1	40	0
BRD9_dFBS	NP_001243546.1	TUBGCP2	5|3	8	4	2	0|0|0|0	1	1	40	0
BRD9_dFBS	NP_001316.1	CSTF2	3|5	8	4	2	0|0|0|0	1	1	40	0
BRD9_dFBS	NP_079305.2	MZT2B	5|3	8	4	2	0|0|0|0	1	1	40	0
BRD9_dFBS	NP_001096616.1	GIGYF2	5|3	8	4	2	0|0|0|0	1	1	40	0
BRD9_dFBS	NP_057688.2	KDM3B	2|6	8	4	2	0|0|0|0	1	1	40	0
BRD9_dFBS	NP_001002909.1	GPATCH8	4|4	8	4	2	0|0|0|0	1	1	40	0
BRD9_dFBS	NP_060272.3	DNAAF5	4|4	8	4	2	0|0|0|0	1	1	40	0
BRD9_dFBS_NaOAc	NP_057479.2	HACD3	4|4	8	4	2	0|2|0|0	0.98	0.98	8	0
BRD9_dFBS_NaOAc	NP_056480.1	AAAS	4|4	8	4	2	0|2|0|0	0.98	0.98	8	0
BRD9_dFBS_NaOAc	NP_060597.4	ELAC2	3|5	8	4	2	0|0|0|0	1	1	40	0
BRD9_dFBS_NaOAc	NP_002686.2	POLR2E	4|4	8	4	2	0|0|0|0	1	1	40	0
BRD9_dFBS_NaOAc	NP_079498.2	WDR82	4|4	8	4	2	0|0|0|0	1	1	40	0
BRD9_dFBS_NaOAc	NP_542417.2	PRRC2A	4|4	8	4	2	0|0|0|0	1	1	40	0
BRD9_dFBS_NaOAc	NP_387506.1	DAP3	3|5	8	4	2	0|0|0|0	1	1	40	0
BRD9_dFBS_NaOAc	NP_057267.2	MRTO4	4|4	8	4	2	0|0|0|0	1	1	40	0
BRD9_dFBS_NaOAc	NP_001120793.1	CBX5	4|4	8	4	2	0|3|0|0	0.96	0.96	5.33	0
BRD9_dFBS_NaOAc	NP_001002762.2	DNAJB12	5|3	8	4	2	0|0|0|0	1	1	40	0
BRD9_dFBS_NaOAc	NP_002963.2	SBF1	4|4	8	4	2	0|0|0|0	1	1	40	0
BRD9_dFBS_NaOAc	NP_004688.2	PRPF4	4|4	8	4	2	0|0|0|0	1	1	40	0
BRD9_dFBS_NaOAc	NP_001230808.1	TRA2B	4|4	8	4	2	0|0|0|0	1	1	40	0
BRD9_dFBS_NaOAc	NP_001240626.1	ERBIN	5|3	8	4	2	0|0|2|0	0.98	0.99	8	0
BRD9_dFBS_NaOAc	NP_001243000.1	RNF213	4|4	8	4	2	0|0|0|0	1	1	40	0
BRD9_dFBS_NaOAc	NP_003631.2	ELP1	3|5	8	4	2	0|0|0|0	1	1	40	0
BRD9_dFBS_NaOAc	NP_060422.4	PTCD3	5|3	8	4	2	0|0|0|0	1	1	40	0
BRD9_dFBS_NaOAc	NP_001254507.1	TOR1AIP1	3|5	8	4	2	0|0|0|0	1	1	40	0
BRD9_dFBS_NaOAc	NP_976035.1	POLR1C	4|4	8	4	2	0|0|0|0	1	1	40	0
BRD9_dFBS_NaOAc	NP_001508.1	GTF2H4	4|4	8	4	2	0|0|0|0	1	1	40	0
BRD9_dFBS_NaOAc	NP_003474.1	HMGA2	4|4	8	4	2	0|2|2|0	0.95	0.95	4	0
BRD9_dFBS_NaOAc	NP_060853.3	WDR33	5|3	8	4	2	0|0|0|0	1	1	40	0
BRD9_dFBS_NaOAc	NP_057371.2	HP1BP3	4|4	8	4	2	0|2|0|0	0.98	0.98	8	0
BRD9_dFBS_NaOAc	NP_037423.2	CPSF1	5|3	8	4	2	0|0|0|0	1	1	40	0
BRD9_dFBS_NaOAc	NP_065147.1	DDX24	3|5	8	4	2	0|0|0|0	1	1	40	0
BRD9_dFBS_NaOAc	NP_116780.1	SEC23B	4|4	8	4	2	0|0|0|0	1	1	40	0
BRD9_dFBS_NaOAc	NP_001104792.1	DDX54	4|4	8	4	2	0|0|0|0	1	1	40	0
BRD9_dFBS_NaOAc	NP_005872.2	BCKDK	4|4	8	4	2	0|2|2|0	0.95	0.95	4	0
BRD9_dFBS_NaOAc	NP_542414.1	PTPN13	3|5	8	4	2	0|2|0|0	0.98	0.99	8	0
BRD9_dFBS_NaOAc	NP_001129109.1	PIP5K1A	5|3	8	4	2	0|0|0|0	1	1	40	0
BRD9_dFBS_NaOAc	NP_036448.1	KPNA6	4|4	8	4	2	0|0|0|0	1	1	40	0
BRD9_dFBS_NaOAc	NP_001193996.1	BZW1	3|5	8	4	2	0|0|0|0	1	1	40	0
BRD9_dFBS_NaOAc	NP_722550.1	RTN4	4|4	8	4	2	0|0|0|0	1	1	40	0
BRD9_dFBS_NaOAc	NP_057215.3	RAB10	4|4	8	4	2	2|0|2|0	0.95	0.95	4	0
BRD9_dFBS_NaOAc	NP_001002814.2	RAB11FIP1	4|4	8	4	2	0|0|0|0	1	1	40	0
BRD9_dFBS_NaOAc	NP_056311.2	VIRMA	3|5	8	4	2	0|0|0|0	1	1	40	0
BRD9_dFBS_NaOAc	NP_036439.2	EPB41L3	5|3	8	4	2	0|0|0|0	1	1	40	0
BRD9_dFBS_NaOAc	NP_003128.3	SRPK1	3|5	8	4	2	0|0|0|0	1	1	40	0
BRD9_dFBS_NaOAc	NP_056380.2	LTN1	2|6	8	4	2	0|0|0|0	1	1	40	0
BRD9_dFBS_NaOAc	NP_001507.2	GTF2H3	4|4	8	4	2	0|0|0|0	1	1	40	0
BRD9_dFBS_NaOAc	NP_005960.1	NAP1L4	4|4	8	4	2	0|0|0|0	1	1	40	0
BRD9_dFBS_NaOAc	NP_057396.1	WBP11	3|5	8	4	2	0|0|0|0	1	1	40	0
BRD9_dFBS_NaOAc	NP_001138829.1	SIN3A	4|4	8	4	2	0|0|0|0	1	1	40	0
BRD9_dFBS_NaOAc	NP_001188493.1	PLRG1	5|3	8	4	2	0|0|0|0	1	1	40	0
BRD9_Bi9564	NP_853536.2	RFC3	4|3	7	3.5	2	0|0|0|0	1	1	35	0
BRD9_Bi9564	NP_001041664.1	RCC1	4|3	7	3.5	2	0|0|0|0	1	1	35	0
BRD9_Bi9564	NP_076943.1	TRIR	5|2	7	3.5	2	0|0|0|0	1	1	35	0
BRD9_Bi9564	NP_542417.2	PRRC2A	4|3	7	3.5	2	0|0|0|0	1	1	35	0
BRD9_Bi9564	NP_037367.3	DROSHA	4|3	7	3.5	2	0|0|0|0	1	1	35	0
BRD9_Bi9564	NP_055680.3	NCAPD2	3|4	7	3.5	2	0|0|0|0	1	1	35	0
BRD9_Bi9564	NP_065892.1	OSBPL8	3|4	7	3.5	2	0|0|0|0	1	1	35	0
BRD9_Bi9564	NP_060547.2	RBM28	3|4	7	3.5	2	0|0|0|0	1	1	35	0
BRD9_Bi9564	NP_001132913.1	BCAP31	3|4	7	3.5	2	0|0|0|0	1	1	35	0
BRD9_Bi9564	NP_055664.3	SV2A	4|3	7	3.5	2	0|0|0|0	1	1	35	0
BRD9_Bi9564	NP_001136067.1	P4HA1	4|3	7	3.5	2	0|0|0|0	1	1	35	0
BRD9_Bi9564	NP_065698.1	JPH1	4|3	7	3.5	2	0|0|0|0	1	1	35	0
BRD9_Bi9564	NP_055568.3	BMS1	5|2	7	3.5	2	0|0|0|0	1	1	35	0
BRD9_Bi9564	NP_056138.1	UFL1	4|3	7	3.5	2	0|0|0|0	1	1	35	0
BRD9_Bi9564	NP_828847.1	CYP4X1	3|4	7	3.5	2	0|0|0|0	1	1	35	0
BRD9_Bi9564	NP_001230154.1	PES1	3|4	7	3.5	2	0|0|0|0	1	1	35	0
BRD9_Bi9564	NP_874365.3	SCRIB	3|4	7	3.5	2	0|0|0|0	1	1	35	0
BRD9_Bi9564	NP_060422.4	PTCD3	4|3	7	3.5	2	0|0|0|0	1	1	35	0
BRD9_Bi9564	NP_003638.1	DGKE	3|4	7	3.5	2	0|0|0|0	1	1	35	0
BRD9_Bi9564	NP_000170.1	MSH6	3|4	7	3.5	2	0|0|0|0	1	1	35	0
BRD9_Bi9564	NP_004138.1	DRG1	3|4	7	3.5	2	0|0|0|0	1	1	35	0
BRD9_Bi9564	NP_005849.1	AKAP8	2|5	7	3.5	2	0|0|0|2	0.95	0.99	7	0
BRD9_Bi9564	NP_001008389.1	CISD2	4|3	7	3.5	2	0|0|0|0	1	1	35	0
BRD9_Bi9564	NP_000382.3	TPP1	4|3	7	3.5	2	0|0|0|0	1	1	35	0
BRD9_Bi9564	NP_031375.3	PAXIP1	4|3	7	3.5	2	0|0|0|0	1	1	35	0
BRD9_Bi9564	Q6KB66-1	KRT80	3|4	7	3.5	2	0|0|0|0	1	1	35	0
BRD9_Bi9564	NP_277031.1	HK1	3|4	7	3.5	2	0|0|0|0	1	1	35	0
BRD9_Bi9564	NP_001805.3	CTSC	3|4	7	3.5	2	0|0|0|0	1	1	35	0
BRD9_Bi9564	NP_079426.2	TARS2	3|4	7	3.5	2	0|0|0|0	1	1	35	0
BRD9_Bi9564	NP_001129109.1	PIP5K1A	3|4	7	3.5	2	0|0|0|0	1	1	35	0
BRD9_Bi9564	NP_001129663.1	KANK2	4|3	7	3.5	2	0|0|0|0	1	1	35	0
BRD9_Bi9564	NP_004998.3	NFKBIL1	4|3	7	3.5	2	0|0|0|0	1	1	35	0
BRD9_Bi9564	NP_722550.1	RTN4	4|3	7	3.5	2	0|0|0|0	1	1	35	0
BRD9_Bi9564	NP_001158286.1	ACIN1	3|4	7	3.5	2	0|0|0|0	1	1	35	0
BRD9_Bi9564	NP_036437.1	AP2A2	4|3	7	3.5	2	0|0|0|0	1	1	35	0
BRD9_Bi9564	NP_001163886.1	TJP2	4|3	7	3.5	2	0|0|0|0	1	1	35	0
BRD9_Bi9564	NP_001180424.1	ADAR	5|2	7	3.5	2	0|0|0|0	1	1	35	0
BRD9_Bi9564	NP_056311.2	VIRMA	4|3	7	3.5	2	0|0|0|0	1	1	35	0
BRD9_Bi9564	NP_003128.3	SRPK1	4|3	7	3.5	2	0|0|0|0	1	1	35	0
BRD9_Bi9564	NP_001185774.1	RBM14-RBM4	3|4	7	3.5	2	0|0|0|0	1	1	35	0
BRD9_Bi9564	NP_055752.1	INPP5F	5|2	7	3.5	2	0|0|0|0	1	1	35	0
BRD9_Bi9564	NP_001011553.2	SEPTIN7	3|4	7	3.5	2	0|0|0|0	1	1	35	0
BRD9_Bi9564	NP_005210.3	DIAPH1	3|4	7	3.5	2	0|0|0|0	1	1	35	0
BRD9_Bi9564	NP_115855.1	ASPH	3|4	7	3.5	2	0|0|0|0	1	1	35	0
BRD9_Bi9564	NP_001160158.1	PFKM	3|4	7	3.5	2	0|0|0|0	1	1	35	0
BRD9_Bi9564	NP_001002909.1	GPATCH8	3|4	7	3.5	2	0|0|0|0	1	1	35	0
BRD9_JQ1	NP_001035879.1	PSPC1	4|3	7	3.5	2	0|0|0|0	1	1	35	0
BRD9_JQ1	NP_001036004.1	MAZ	3|4	7	3.5	2	0|0|0|0	1	1	35	0
BRD9_JQ1	NP_073716.1	SNRPN	4|3	7	3.5	2	0|0|0|0	1	1	35	0
BRD9_JQ1	NP_079120.1	NUP85	4|3	7	3.5	2	0|0|0|0	1	1	35	0
BRD9_JQ1	NP_060224.3	UHRF1BP1	3|4	7	3.5	2	0|0|0|0	1	1	35	0
BRD9_JQ1	NP_002686.2	POLR2E	4|3	7	3.5	2	0|0|0|0	1	1	35	0
BRD9_JQ1	NP_003125.3	SRP14	4|3	7	3.5	2	0|0|0|0	1	1	35	0
BRD9_JQ1	NP_542414.1	PTPN13	5|2	7	3.5	2	0|2|0|0	0.95	0.99	7	0
BRD9_JQ1	NP_055899.2	MRPS27	3|4	7	3.5	2	0|0|0|0	1	1	35	0
BRD9_JQ1	NP_057322.2	ANAPC7	3|4	7	3.5	2	0|0|0|0	1	1	35	0
BRD9_JQ1	NP_060596.2	TMEM33	2|5	7	3.5	2	0|2|0|0	0.95	0.99	7	0
BRD9_JQ1	NP_065883.1	ZNF687	4|3	7	3.5	2	0|0|0|0	1	1	35	0
BRD9_JQ1	NP_003161.2	SUPT6H	3|4	7	3.5	2	0|0|0|0	1	1	35	0
BRD9_JQ1	NP_001409.3	EIF4G2	3|4	7	3.5	2	0|0|0|0	1	1	35	0
BRD9_JQ1	NP_001180384.1	NSUN2	3|4	7	3.5	2	0|0|0|0	1	1	35	0
BRD9_JQ1	NP_005780.2	PSME3	3|4	7	3.5	2	0|0|0|0	1	1	35	0
BRD9_JQ1	NP_003892.2	SGPL1	3|4	7	3.5	2	0|0|0|0	1	1	35	0
BRD9_JQ1	NP_001188493.1	PLRG1	5|2	7	3.5	2	0|0|0|0	1	1	35	0
BRD9_JQ1	NP_001230154.1	PES1	4|3	7	3.5	2	0|0|0|0	1	1	35	0
BRD9_JQ1	NP_002287.2	LBR	3|4	7	3.5	2	0|0|0|0	1	1	35	0
BRD9_JQ1	NP_006360.3	LRRC41	4|3	7	3.5	2	0|0|0|0	1	1	35	0
BRD9_JQ1	NP_060598.3	TSR1	4|3	7	3.5	2	0|0|0|0	1	1	35	0
BRD9_JQ1	NP_075391.3	INTS3	3|4	7	3.5	2	0|0|0|0	1	1	35	0
BRD9_JQ1	NP_078930.3	NOL9	3|4	7	3.5	2	0|0|0|0	1	1	35	0
BRD9_JQ1	NP_001512.1	GTF3C2	4|3	7	3.5	2	0|0|0|0	1	1	35	0
BRD9_JQ1	NP_002361.1	MAGOH	3|4	7	3.5	2	0|0|0|0	1	1	35	0
BRD9_JQ1	NP_002937.1	RPA2	3|4	7	3.5	2	0|0|0|0	1	1	35	0
BRD9_JQ1	NP_000373.1	ALDH3A2	4|3	7	3.5	2	0|2|0|0	0.97	0.98	7	0
BRD9_JQ1	NP_004932.1	DHX8	4|3	7	3.5	2	0|2|0|0	0.97	0.98	7	0
BRD9_JQ1	NP_060853.3	WDR33	3|4	7	3.5	2	0|0|0|0	1	1	35	0
BRD9_JQ1	NP_037423.2	CPSF1	3|4	7	3.5	2	0|0|0|0	1	1	35	0
BRD9_JQ1	NP_005597.3	LGMN	3|4	7	3.5	2	0|0|0|0	1	1	35	0
BRD9_JQ1	NP_038477.2	BAZ2A	4|3	7	3.5	2	0|0|0|0	1	1	35	0
BRD9_JQ1	NP_149124.3	CNP	4|3	7	3.5	2	0|0|0|0	1	1	35	0
BRD9_JQ1	NP_001646.2	ARCN1	3|4	7	3.5	2	0|0|0|0	1	1	35	0
BRD9_JQ1	NP_112243.1	RAB1B	4|3	7	3.5	2	0|0|0|0	1	1	35	0
BRD9_JQ1	NP_001091680.1	CTNNB1	4|3	7	3.5	2	0|0|0|0	1	1	35	0
BRD9_JQ1	NP_001507.2	GTF2H3	4|3	7	3.5	2	0|0|0|0	1	1	35	0
BRD9_JQ1	NP_002255.3	KPNA1	3|4	7	3.5	2	0|0|0|0	1	1	35	0
BRD9_JQ1	NP_064504.2	ZC3HAV1	3|4	7	3.5	2	0|0|0|0	1	1	35	0
BRD9_JQ1	NP_001002814.2	RAB11FIP1	4|3	7	3.5	2	0|0|0|0	1	1	35	0
BRD9_JQ1	NP_001193996.1	BZW1	4|3	7	3.5	2	0|0|0|0	1	1	35	0
BRD9_JQ1	NP_001238968.1	RAB5C	3|4	7	3.5	2	0|0|2|0	0.97	0.98	7	0
BRD9_JQ1	NP_065741.3	ANKHD1-EIF4EBP3	4|3	7	3.5	2	0|2|0|0	0.97	0.98	7	0
BRD9_JQ1	AP_000198.1	56160531	3|4	7	3.5	2	0|0|0|0	1	1	35	0
BRD9_JQ1	NP_060713.1	SEPTIN11	4|3	7	3.5	2	0|0|0|0	1	1	35	0
BRD9_JQ1	NP_001713.2	POLR3D	3|4	7	3.5	2	0|0|0|0	1	1	35	0
BRD9_JQ1	NP_004228.1	TRIP13	2|5	7	3.5	2	0|0|2|0	0.95	0.99	7	0
BRD9_JQ1	NP_006538.2	IGF2BP3	2|5	7	3.5	2	0|0|0|2	0.95	0.99	7	0
BRD9_JQ1	NP_055627.2	CEP170	3|4	7	3.5	2	2|0|0|0	0.97	0.98	7	0
BRD9_JQ1	NP_000283.1	PHKA2	3|4	7	3.5	2	0|0|0|0	1	1	35	0
BRD9_JQ1	NP_060782.2	PPP6R3	2|5	7	3.5	2	0|0|0|0	1	1	35	0
BRD9_JQ1	NP_115810.2	ZNF512	3|4	7	3.5	2	0|0|0|0	1	1	35	0
BRD9_JQ1	NP_006149.2	NEFL	4|3	7	3.5	2	0|0|0|0	1	1	35	0
BRD9_dFBS	NP_055841.2	MON2	4|3	7	3.5	2	0|0|0|0	1	1	35	0
BRD9_dFBS	NP_060230.5	NCAPG2	4|3	7	3.5	2	0|0|0|0	1	1	35	0
BRD9_dFBS	NP_056536.2	GEMIN4	4|3	7	3.5	2	0|0|0|0	1	1	35	0
BRD9_dFBS	NP_056480.1	AAAS	4|3	7	3.5	2	0|2|0|0	0.97	0.98	7	0
BRD9_dFBS	NP_076943.1	TRIR	3|4	7	3.5	2	0|0|0|0	1	1	35	0
BRD9_dFBS	NP_056109.1	TRIM37	2|5	7	3.5	2	0|0|0|0	1	1	35	0
BRD9_dFBS	NP_006830.2	IMMT	4|3	7	3.5	2	0|0|3|0	0.95	0.96	4.67	0
BRD9_dFBS	NP_056229.2	RPL36	4|3	7	3.5	2	0|0|0|0	1	1	35	0
BRD9_dFBS	NP_387506.1	DAP3	2|5	7	3.5	2	0|0|0|0	1	1	35	0
BRD9_dFBS	NP_079095.3	DCAKD	3|4	7	3.5	2	0|0|0|0	1	1	35	0
BRD9_dFBS	NP_005091.2	AKAP12	5|2	7	3.5	2	0|0|0|0	1	1	35	0
BRD9_dFBS	NP_055568.3	BMS1	5|2	7	3.5	2	0|0|0|0	1	1	35	0
BRD9_dFBS	NP_060561.3	ELP3	4|3	7	3.5	2	0|0|0|0	1	1	35	0
BRD9_dFBS	NP_005693.1	ERAL1	4|3	7	3.5	2	0|0|0|0	1	1	35	0
BRD9_dFBS	NP_056138.1	UFL1	3|4	7	3.5	2	0|0|0|0	1	1	35	0
BRD9_dFBS	NP_005393.2	RALA	3|4	7	3.5	2	0|0|0|0	1	1	35	0
BRD9_dFBS	NP_001230808.1	TRA2B	4|3	7	3.5	2	0|0|0|0	1	1	35	0
BRD9_dFBS	NP_689508.3	TARS1	4|3	7	3.5	2	0|0|0|0	1	1	35	0
BRD9_dFBS	NP_001248341.1	DCTN2	4|3	7	3.5	2	0|0|0|0	1	1	35	0
BRD9_dFBS	NP_001257376.1	ACADVL	3|4	7	3.5	2	0|0|0|0	1	1	35	0
BRD9_dFBS	NP_835461.2	ZNF598	3|4	7	3.5	2	0|0|0|0	1	1	35	0
BRD9_dFBS	NP_005446.2	ZRANB2	4|3	7	3.5	2	0|0|0|0	1	1	35	0
BRD9_dFBS	NP_000160.1	GLA	4|3	7	3.5	2	0|0|0|0	1	1	35	0
BRD9_dFBS	NP_001508.1	GTF2H4	4|3	7	3.5	2	0|0|0|0	1	1	35	0
BRD9_dFBS	NP_000373.1	ALDH3A2	3|4	7	3.5	2	0|2|0|0	0.97	0.98	7	0
BRD9_dFBS	NP_004837.1	EIF4E2	4|3	7	3.5	2	0|0|0|0	1	1	35	0
BRD9_dFBS	NP_004636.1	COIL	4|3	7	3.5	2	0|0|0|0	1	1	35	0
BRD9_dFBS	NP_005040.2	PWP2	4|3	7	3.5	2	0|0|0|0	1	1	35	0
BRD9_dFBS	NP_005558.1	LGALS3BP	3|4	7	3.5	2	0|0|0|0	1	1	35	0
BRD9_dFBS	NP_060644.4	MAP1S	3|4	7	3.5	2	0|0|0|0	1	1	35	0
BRD9_dFBS	NP_036313.3	FKBP8	5|2	7	3.5	2	0|0|0|0	1	1	35	0
BRD9_dFBS	NP_002801.1	PSMD4	4|3	7	3.5	2	0|0|0|0	1	1	35	0
BRD9_dFBS	NP_006313.1	TUBGCP3	3|4	7	3.5	2	0|0|0|0	1	1	35	0
BRD9_dFBS	NP_057131.1	SF3B6	3|4	7	3.5	2	2|0|0|0	0.97	0.98	7	0
BRD9_dFBS	Q6KB66-1	KRT80	4|3	7	3.5	2	0|0|0|0	1	1	35	0
BRD9_dFBS	NP_001020471.2	RAB12	4|3	7	3.5	2	0|0|0|0	1	1	35	0
BRD9_dFBS	NP_112243.1	RAB1B	3|4	7	3.5	2	0|0|0|0	1	1	35	0
BRD9_dFBS	NP_005361.2	RAB8A	3|4	7	3.5	2	0|0|0|0	1	1	35	0
BRD9_dFBS	NP_066565.1	NMT1	5|2	7	3.5	2	0|0|0|0	1	1	35	0
BRD9_dFBS	NP_277031.1	HK1	3|4	7	3.5	2	0|0|0|0	1	1	35	0
BRD9_dFBS	NP_001104547.1	EZR	4|3	7	3.5	2	0|0|0|0	1	1	35	0
BRD9_dFBS	NP_001129109.1	PIP5K1A	3|4	7	3.5	2	0|0|0|0	1	1	35	0
BRD9_dFBS	NP_569832.2	MADD	4|3	7	3.5	2	0|0|0|0	1	1	35	0
BRD9_dFBS	NP_002255.3	KPNA1	3|4	7	3.5	2	0|0|0|0	1	1	35	0
BRD9_dFBS	NP_079436.4	WDR26	5|2	7	3.5	2	0|0|0|0	1	1	35	0
BRD9_dFBS	NP_006787.2	AFG3L2	4|3	7	3.5	2	0|0|0|0	1	1	35	0
BRD9_dFBS	NP_942131.1	ACACA	3|4	7	3.5	2	0|0|0|0	1	1	35	0
BRD9_dFBS	NP_001258670.1	CSNK1A1	4|3	7	3.5	2	0|0|0|0	1	1	35	0
BRD9_dFBS	NP_001258928.1	DOCK7	4|3	7	3.5	2	0|0|0|0	1	1	35	0
BRD9_dFBS	NP_003192.1	TFAM	4|3	7	3.5	2	0|0|0|0	1	1	35	0
BRD9_dFBS	NP_003128.3	SRPK1	4|3	7	3.5	2	0|0|0|0	1	1	35	0
BRD9_dFBS	NP_002922.2	RING1	4|3	7	3.5	2	0|0|0|0	1	1	35	0
BRD9_dFBS	NP_056380.2	LTN1	3|4	7	3.5	2	0|0|0|0	1	1	35	0
BRD9_dFBS	NP_005078.2	FXR1	2|5	7	3.5	2	0|0|0|0	1	1	35	0
BRD9_dFBS	NP_000391.1	ERCC2	4|3	7	3.5	2	0|0|0|0	1	1	35	0
BRD9_dFBS	NP_057204.2	RLIM	3|4	7	3.5	2	0|0|0|0	1	1	35	0
BRD9_dFBS	NP_002963.2	SBF1	3|4	7	3.5	2	0|0|0|0	1	1	35	0
BRD9_dFBS	NP_001507.2	GTF2H3	3|4	7	3.5	2	0|0|0|0	1	1	35	0
BRD9_dFBS	NP_003042.3	SLC16A1	5|2	7	3.5	2	0|0|0|0	1	1	35	0
BRD9_dFBS_NaOAc	NP_006149.2	NEFL	3|4	7	3.5	2	0|0|0|0	1	1	35	0
BRD9_dFBS_NaOAc	NP_066951.1	POLR2L	4|3	7	3.5	2	0|0|0|0	1	1	35	0
BRD9_dFBS_NaOAc	NP_001013009.2	KNOP1	4|3	7	3.5	2	0|2|0|0	0.97	0.98	7	0
BRD9_dFBS_NaOAc	NP_055841.2	MON2	4|3	7	3.5	2	0|0|0|0	1	1	35	0
BRD9_dFBS_NaOAc	NP_001041664.1	RCC1	3|4	7	3.5	2	0|0|0|0	1	1	35	0
BRD9_dFBS_NaOAc	NP_003042.3	SLC16A1	3|4	7	3.5	2	0|0|0|0	1	1	35	0
BRD9_dFBS_NaOAc	NP_056154.1	ADNP	5|2	7	3.5	2	0|0|0|0	1	1	35	0
BRD9_dFBS_NaOAc	NP_055983.1	ZC3H4	4|3	7	3.5	2	0|0|0|0	1	1	35	0
BRD9_dFBS_NaOAc	NP_073716.1	SNRPN	3|4	7	3.5	2	0|0|0|0	1	1	35	0
BRD9_dFBS_NaOAc	NP_079441.1	ELL3	3|4	7	3.5	2	0|0|0|0	1	1	35	0
BRD9_dFBS_NaOAc	NP_002261.3	TNPO1	3|4	7	3.5	2	0|0|2|0	0.97	0.98	7	0
BRD9_dFBS_NaOAc	NP_055816.2	SPEN	2|5	7	3.5	2	0|0|0|0	1	1	35	0
BRD9_dFBS_NaOAc	NP_056229.2	RPL36	4|3	7	3.5	2	0|0|0|0	1	1	35	0
BRD9_dFBS_NaOAc	NP_036219.2	GTF3C5	3|4	7	3.5	2	0|0|0|0	1	1	35	0
BRD9_dFBS_NaOAc	NP_079095.3	DCAKD	3|4	7	3.5	2	0|0|0|0	1	1	35	0
BRD9_dFBS_NaOAc	NP_003062.2	HLTF	3|4	7	3.5	2	0|0|0|0	1	1	35	0
BRD9_dFBS_NaOAc	NP_001132913.1	BCAP31	3|4	7	3.5	2	0|0|0|0	1	1	35	0
BRD9_dFBS_NaOAc	NP_115766.3	NIFK	4|3	7	3.5	2	0|0|0|0	1	1	35	0
BRD9_dFBS_NaOAc	NP_004998.3	NFKBIL1	4|3	7	3.5	2	0|0|0|0	1	1	35	0
BRD9_dFBS_NaOAc	NP_055844.2	POP1	3|4	7	3.5	2	0|0|0|0	1	1	35	0
BRD9_dFBS_NaOAc	NP_003309.2	TTK	3|4	7	3.5	2	0|0|0|0	1	1	35	0
BRD9_dFBS_NaOAc	NP_001157616.1	CHAMP1	4|3	7	3.5	2	0|0|0|0	1	1	35	0
BRD9_dFBS_NaOAc	NP_001161093.1	ATXN10	5|2	7	3.5	2	2|0|0|0	0.95	0.99	7	0
BRD9_dFBS_NaOAc	NP_073739.3	YTHDC2	3|4	7	3.5	2	0|0|0|0	1	1	35	0
BRD9_dFBS_NaOAc	NP_003161.2	SUPT6H	4|3	7	3.5	2	0|0|0|0	1	1	35	0
BRD9_dFBS_NaOAc	NP_005780.2	PSME3	3|4	7	3.5	2	0|0|0|0	1	1	35	0
BRD9_dFBS_NaOAc	NP_689508.3	TARS1	3|4	7	3.5	2	0|0|0|0	1	1	35	0
BRD9_dFBS_NaOAc	NP_000160.1	GLA	4|3	7	3.5	2	0|0|0|0	1	1	35	0
BRD9_dFBS_NaOAc	NP_002361.1	MAGOH	4|3	7	3.5	2	0|0|0|0	1	1	35	0
BRD9_dFBS_NaOAc	NP_000283.1	PHKA2	4|3	7	3.5	2	0|0|0|0	1	1	35	0
BRD9_dFBS_NaOAc	NP_000928.1	POLR2A	4|3	7	3.5	2	0|0|0|0	1	1	35	0
BRD9_dFBS_NaOAc	NP_056076.1	NCAPD3	3|4	7	3.5	2	0|0|0|0	1	1	35	0
BRD9_dFBS_NaOAc	NP_060707.2	CCAR1	4|3	7	3.5	2	0|0|0|0	1	1	35	0
BRD9_dFBS_NaOAc	NP_005040.2	PWP2	3|4	7	3.5	2	0|0|0|0	1	1	35	0
BRD9_dFBS_NaOAc	NP_115551.2	UTP15	2|5	7	3.5	2	0|0|0|0	1	1	35	0
BRD9_dFBS_NaOAc	NP_036313.3	FKBP8	3|4	7	3.5	2	0|0|0|0	1	1	35	0
BRD9_dFBS_NaOAc	NP_002801.1	PSMD4	3|4	7	3.5	2	0|0|0|0	1	1	35	0
BRD9_dFBS_NaOAc	NP_003430.1	ZKSCAN1	4|3	7	3.5	2	0|0|0|0	1	1	35	0
BRD9_dFBS_NaOAc	NP_005597.3	LGMN	3|4	7	3.5	2	0|0|0|0	1	1	35	0
BRD9_dFBS_NaOAc	NP_005906.2	MCM6	4|3	7	3.5	2	0|0|0|0	1	1	35	0
BRD9_dFBS_NaOAc	NP_057342.2	YTHDF2	4|3	7	3.5	2	0|0|0|0	1	1	35	0
BRD9_dFBS_NaOAc	NP_112483.1	LAS1L	3|4	7	3.5	2	0|0|0|0	1	1	35	0
BRD9_dFBS_NaOAc	NP_115855.1	ASPH	3|4	7	3.5	2	0|0|0|0	1	1	35	0
BRD9_dFBS_NaOAc	NP_004665.2	ASH2L	3|4	7	3.5	2	0|0|0|0	1	1	35	0
BRD9_dFBS_NaOAc	NP_031393.2	RALY	3|4	7	3.5	2	0|0|0|0	1	1	35	0
BRD9_dFBS_NaOAc	NP_663720.1	MAP4K4	3|4	7	3.5	2	0|0|0|0	1	1	35	0
BRD9_dFBS_NaOAc	NP_002255.3	KPNA1	4|3	7	3.5	2	0|0|0|0	1	1	35	0
BRD9_dFBS_NaOAc	NP_064504.2	ZC3HAV1	4|3	7	3.5	2	0|0|0|0	1	1	35	0
BRD9_dFBS_NaOAc	NP_001180424.1	ADAR	4|3	7	3.5	2	0|0|0|0	1	1	35	0
BRD9_dFBS_NaOAc	NP_055971.2	RCOR1	4|3	7	3.5	2	0|0|0|0	1	1	35	0
BRD9_dFBS_NaOAc	NP_001238846.1	RAP1B	3|4	7	3.5	2	0|0|0|0	1	1	35	0
BRD9_dFBS_NaOAc	NP_001243546.1	TUBGCP2	4|3	7	3.5	2	0|0|0|0	1	1	35	0
BRD9_dFBS_NaOAc	NP_003394.1	YY1	4|3	7	3.5	2	0|0|0|0	1	1	35	0
BRD9_dFBS_NaOAc	AP_000198.1	56160531	4|3	7	3.5	2	0|0|0|0	1	1	35	0
BRD9_dFBS_NaOAc	NP_060713.1	SEPTIN11	3|4	7	3.5	2	0|0|0|0	1	1	35	0
BRD9_dFBS_NaOAc	NP_077003.1	CCDC86	3|4	7	3.5	2	0|0|0|0	1	1	35	0
BRD9_dFBS_NaOAc	NP_001002909.1	GPATCH8	4|3	7	3.5	2	0|0|0|0	1	1	35	0
BRD9_dFBS_NaOAc	NP_003636.2	SLC27A2	3|4	7	3.5	2	0|0|0|0	1	1	35	0
BRD9_dFBS_NaOAc	NP_001127768.1	AP3M2	4|3	7	3.5	2	0|0|0|0	1	1	35	0
BRD9_dFBS_NaOAc	NP_055458.1	ZNF516	2|5	7	3.5	2	0|0|0|0	1	1	35	0
BRD9_Bi9564	NP_056240.2	POLR1A	3|3	6	3	2	0|0|0|0	1	1	30	0
BRD9_Bi9564	NP_060230.5	NCAPG2	2|4	6	3	2	0|0|0|0	1	1	30	0
BRD9_Bi9564	NP_079120.1	NUP85	3|3	6	3	2	0|0|0|0	1	1	30	0
BRD9_Bi9564	NP_079441.1	ELL3	3|3	6	3	2	0|0|0|0	1	1	30	0
BRD9_Bi9564	NP_060782.2	PPP6R3	3|3	6	3	2	0|0|0|0	1	1	30	0
BRD9_Bi9564	NP_056109.1	TRIM37	3|3	6	3	2	0|0|0|0	1	1	30	0
BRD9_Bi9564	NP_001098016.1	RPP30	3|3	6	3	2	0|0|0|0	1	1	30	0
BRD9_Bi9564	NP_387506.1	DAP3	2|4	6	3	2	0|0|0|0	1	1	30	0
BRD9_Bi9564	NP_056018.2	RPRD2	3|3	6	3	2	0|0|0|0	1	1	30	0
BRD9_Bi9564	NP_004246.2	COX5A	4|2	6	3	2	0|0|0|0	1	1	30	0
BRD9_Bi9564	NP_079095.3	DCAKD	3|3	6	3	2	0|0|0|0	1	1	30	0
BRD9_Bi9564	NP_060596.2	TMEM33	3|3	6	3	2	0|2|0|0	0.96	0.96	6	0
BRD9_Bi9564	NP_689939.1	MICU2	3|3	6	3	2	0|0|0|0	1	1	30	0
BRD9_Bi9564	NP_690852.1	LRWD1	3|3	6	3	2	0|0|0|0	1	1	30	0
BRD9_Bi9564	NP_060561.3	ELP3	3|3	6	3	2	0|0|0|0	1	1	30	0
BRD9_Bi9564	NP_065883.1	ZNF687	2|4	6	3	2	0|0|0|0	1	1	30	0
BRD9_Bi9564	NP_001161093.1	ATXN10	3|3	6	3	2	2|0|0|0	0.96	0.96	6	0
BRD9_Bi9564	NP_787048.1	TXLNA	3|3	6	3	2	0|0|0|0	1	1	30	0
BRD9_Bi9564	NP_005780.2	PSME3	3|3	6	3	2	0|0|0|0	1	1	30	0
BRD9_Bi9564	NP_001186910.1	NDUFS1	3|3	6	3	2	0|0|0|0	1	1	30	0
BRD9_Bi9564	NP_003892.2	SGPL1	4|2	6	3	2	0|0|0|0	1	1	30	0
BRD9_Bi9564	NP_001226.2	SERPINH1	3|3	6	3	2	0|2|0|0	0.96	0.96	6	0
BRD9_Bi9564	NP_001191455.1	SSR4	4|2	6	3	2	0|0|0|0	1	1	30	0
BRD9_Bi9564	NP_004517.2	MCM2	3|3	6	3	2	0|0|0|0	1	1	30	0
BRD9_Bi9564	NP_872620.1	GPATCH4	3|3	6	3	2	0|0|0|0	1	1	30	0
[truncated: 3,822 more rows]

## Sheet: TableS2C - MassIVE information
Dataset description	SAINT ID	Instruments	Experimental set-up	Figures	Tables	MassIVE ID	MassIVE Download link	ProteomeXchange ID
Histone TurboID	5513, 5514, 5515	Orbitrap Fusion	TurboID-MS	Fig. 5	S2A	MSV000088171	ftp://MSV000088171@massive.ucsd.edu	PXD028844
BRD9 AP-MS	5765	Orbitrap Fusion	GFP AP-MS	Fig. 6A	S2B	MSV000088402	ftp://MSV000088402@massive.ucsd.edu	PXD029786

## Sheet: S2D - Acyl-CoA quantification
Sample name	3′-DephosphoCoA	C00_Hs-CoA	C02_Acetyl-CoA	C03DC_Malonyl-CoA	C03_Propionyl-CoA	C04:1_Crotonyl-CoA	C04:1DC_Succinyl-CoA	C04_Butyryl-CoA	C04keto_Acetoacetyl-CoA	C04OH_3-Hydroxybutyryl-CoA	C05DC_Glutaryl-CoA	C05_Isovaleryl-CoA/Valeryl CoA	C05isoOH_3-OH-3-methylbutyryl-CoA	C06_Benzoyl-CoA	C06_Hexanoyl-CoA	C08_Octanoyl CoA	C10_Decanoyl-CoA	C12_Lauroyl-CoA	C14_Myristoyl-CoA	C16:1_Palmitoleoyl-CoA	C16_Palmitoloyl-CoA	C17_Heptadecanoyl CoA	C18:1_Oleoyl-CoA	C18:2_Linoleoyl-CoA	C18_Stearoyl-CoA	C20:4_Arachidonoyl CoA	C20_Arachidonyl CoA	C22_Behenyl CoA	C24:1 CoA	C24_Lignoceroyl CoA	C26_Cerotonyl CoA
UL_01_Flp-InT-RexHEK293parentaldFBS	1.046	675.851	11.4483	0.462	0.2332	0.0319	0.9467	0.6199	0.21	0.0138	0.0745	0.2499	0.8285	not quantifiable	0.0623	0.4098	0.0619	0.2154	13.6013	16.5427	67.3374	0.9442	57.4397	3.9337	8.9233	9.7887	1.7239	0.4531	0.5147	0.9456	1.7702
UL_05_Flp-InT-RexHEK293parentaldFBS	0.2299	1201.66	30.1212	0.8254	0.3061	0.0396	2.789	0.3643	0.166	0.0114	0.1057	0.2116	2.8145	not quantifiable	0.0401	0.0827	0.0646	0.34	46.187	36.4682	211.177	2.4699	116.409	6.6258	26.3558	14.1052	3.4446	1.2751	0.9755	2.2938	3.1458
UL_09_Flp-InT-RexHEK293parentaldFBS	0.2349	755.282	13.8246	0.5091	0.1173	0.0436	1.5245	0.2053	0.3482	0.0069	0.0464	0.1908	1.5387	not quantifiable	0.0321	0.0511	0.0565	0.306	40.1664	36.8393	202.076	2.5443	109.606	7.1915	27.9172	15.6185	3.1922	1.0056	1.0153	2.214	2.9788
UL_02_Flp-InT-RexHEK293parentaldFBS_NaOAc	0.5479	513.362	26.5932	0.4875	0.0688	0.0372	0.4931	0.2812	0.069	0.0385	0.0773	0.1351	0.4683	not quantifiable	0.0448	0.188	0.0869	0.223	13.8604	13.5795	72.6104	0.8742	48.5283	2.9259	7.889	7.5451	1.627	0.4137	0.3946	0.9168	1.4418
UL_06_Flp-InT-RexHEK293parentaldFBS_NaOAc	0.7367	535.566	14.2844	0.3667	0.0357	0.0318	0.5759	0.1456	0.1193	0.0282	0.0679	0.1074	0.5797	not quantifiable	0.0162	0.0477	0.046	0.1696	11.7516	12.1154	75.1031	1.0387	51.0407	3.0072	10.6242	7.4822	2.253	0.5548	0.551	1.0288	1.6689
UL_10_Flp-InT-RexHEK293parentaldFBS_NaOAc	0.8606	605.182	13.9479	0.4364	0.0383	0.0257	0.5265	0.1374	0.0664	0.0242	0.0507	0.0847	0.5482	not quantifiable	0.0242	0.1079	0.0539	0.1619	12.0143	12.7432	76.1759	1.0728	50.7796	2.839	10.3973	7.8465	2.0541	0.5302	0.5418	1.047	1.6434
UL_03_Flp-InT-RexHEK293ACLYkog1_1dFBS	1.4575	387.744	10.4962	0.3602	0.3301	0.0295	1.1393	0.3495	0.0575	0.0111	0.0634	0.2029	1.0685	not quantifiable	0.0368	0.1434	0.0495	0.1468	10.8531	17.5011	46.8638	0.859	37.2725	3.7812	5.9809	9.1493	0.8144	0.2291	0.162	0.2533	0.4944
UL_07_Flp-InT-RexHEK293ACLYkog1_1dFBS	0.3553	392.597	24.0294	0.2328	0.3648	0.0238	2.2809	0.2225	0.0621	0.0107	0.0745	0.1768	1.9974	not quantifiable	0.0207	0.0593	0.0355	0.1476	9.5629	14.4876	44.296	0.7167	30.6079	2.9999	4.9817	5.9453	0.6423	0.1998	0.0893	0.2612	0.4434
UL_11_Flp-InT-RexHEK293ACLYkog1_1dFBS	1.8834	494.32	24.904	0.2748	0.6091	0.0356	1.6794	0.3598	0.0442	0.0179	0.073	0.1502	1.588	not quantifiable	0.0324	0.0966	0.0415	0.1234	6.6578	10.7014	27.8916	0.529	21.5998	2.294	3.7959	5.5359	0.58	0.1306	0.0887	0.2784	0.3582
UL_04_Flp-InT-RexHEK293ACLYkog1_1dFBS_NaOAc	0.5008	227.298	12.8762	0.2904	0.0271	0.0335	0.3328	0.2217	0.0683	0.0173	0.0441	0.0702	0.3321	not quantifiable	0.0217	0.0654	0.0435	0.1119	6.3452	9.8361	27.8249	0.494	20.8218	2.1916	3.8027	5.2888	0.5026	0.1127	0.0601	0.1411	0.2507
UL_08_Flp-InT-RexHEK293ACLYkog1_1dFBS_NaOAc	0.7354	311.379	15.3435	0.3491	0.0449	0.0304	0.4442	0.3207	0.0335	0.0096	0.068	0.0559	0.363	not quantifiable	0.027	0.0686	0.0436	0.11	7.6021	10.7897	34.2981	0.5759	25.0772	2.4368	4.8353	5.2239	0.6454	0.1491	0.1077	0.2204	0.3289
UL_12_Flp-InT-RexHEK293ACLYkog1_1dFBS_NaOAc	0.1379	239.582	10.3364	0.3302	0.0182	0.0268	0.4046	0.0919	0.0122	0.011	0.0422	0.0578	0.381	not quantifiable	0.0091	0.0287	0.0265	0.1084	11.0186	15.3013	46.5071	0.7821	32.545	3.2287	5.8187	6.3167	0.6923	0.1427	0.072	0.2238	0.3133
Sample (nmol/1e6 cell)	3′-DephosphoCoA	C00_Hs-CoA	C02_Acetyl-CoA	C03DC_Malonyl-CoA	C03_Propionyl-CoA	C04:1_Crotonyl-CoA	C04:1DC_Succinyl-CoA	C04_Butyryl-CoA	C04keto_Acetoacetyl-CoA	C04OH_3-Hydroxybutyryl-CoA	C05DC_Glutaryl-CoA	C05_Isovaleryl-CoA/Valeryl CoA	C05isoOH_3-OH-3-methylbutyryl-CoA	C06_Benzoyl-CoA	C06_Hexanoyl-CoA	C08_Octanoyl CoA	C10_Decanoyl-CoA	C12_Lauroyl-CoA	C14_Myristoyl-CoA	C16:1_Palmitoleoyl-CoA	C16_Palmitoloyl-CoA	C17_Heptadecanoyl CoA	C18:1_Oleoyl-CoA	C18:2_Linoleoyl-CoA	C18_Stearoyl-CoA	C20:4_Arachidonoyl CoA	C20_Arachidonyl CoA	C22_Behenyl CoA	C24:1 CoA	C24_Lignoceroyl CoA	C26_Cerotonyl CoA
Parental WT dFBS average	0.5036	877.599	18.4647	0.598833	0.218867	0.0383667	1.7534	0.3965	0.2414	0.0107	0.0755333	0.217433	1.72723	#DIV/0!	0.0448333	0.1812	0.061	0.287133	33.3182	29.9501	160.197	1.98613	94.4852	5.917	21.0654	13.1708	2.7869	0.911267	0.835167	1.8178	2.6316
Parental WT dFBS NaOAc average	0.715067	551.37	18.2752	0.4302	0.0476	0.0315667	0.531833	0.188067	0.0849	0.0303	0.0653	0.109067	0.532067	#DIV/0!	0.0284	0.114533	0.0622667	0.184833	12.5421	12.8127	74.6298	0.995233	50.1162	2.92403	9.63683	7.6246	1.97803	0.499567	0.4958	0.997533	1.5847
Parental ACLYko_g1_1 dFBS average	1.23207	424.887	19.8099	0.289267	0.434667	0.0296333	1.69987	0.3106	0.0546	0.0132333	0.0703	0.176633	1.5513	#DIV/0!	0.0299667	0.0997667	0.0421667	0.139267	9.0246	14.23	39.6838	0.701567	29.8267	3.02503	4.9195	6.87683	0.6789	0.1865	0.113333	0.2643	0.432
Parental ACLYko_g1_1 dFBS NaOAc average	0.458033	259.42	12.852	0.323233	0.0300667	0.0302333	0.393867	0.211433	0.038	0.0126333	0.0514333	0.0613	0.3587	#DIV/0!	0.0192667	0.0542333	0.0378667	0.1101	8.32197	11.9757	36.21	0.617333	26.148	2.61903	4.8189	5.6098	0.613433	0.134833	0.0799333	0.1951	0.297633
p-value from T-test
Parental dFBS vs dFBS NaAOc T-TEST	0.25038	0.0603873	0.490121	0.115269	0.0188486	0.113855	0.0441477	0.0913288	0.0264801	0.00709124	0.307695	0.00435765	0.0546141	#DIV/0!	0.128127	0.306414	0.462822	0.0354459	0.053561	0.0316196	0.0698382	0.0660716	0.0380009	0.0204789	0.0683466	0.0169462	0.113554	0.0846392	0.0570934	0.0674009	0.0378667
ACLYko g1_1 dFBS vs dFBS NaAOc T-TEST	0.0937107	0.00954043	0.113636	0.22842	0.00505183	0.442861	0.00846689	0.140441	0.194676	0.432816	0.0520472	0.000949933	0.00570712	#DIV/0!	0.104683	0.0865005	0.285644	0.0109298	0.362943	0.216634	0.34473	0.273766	0.27654	0.243725	0.456199	0.174566	0.254466	0.0869814	0.151102	0.034471	0.022097
