# Supplementary material for: A Nutrient-Based Cellular Model to Characterize Acetylation-Dependent Protein-Protein Interactions
Source: Front Mol Biosci. 2022 Mar 23;9:831758. doi: 10.3389/fmolb.2022.831758 (PMC8984119; doi:10.3389/fmolb.2022.831758)
Supplement: Supplementary file 2 [file Table1.XLSX]

## Sheet: Index
	Sheet		Contents		Description
	A		gRNA information		List of gRNAs tested in this study
	B		Reagents used		Detailed information on reagents used in this study

## Sheet: S1A
gRNA #	Genomic location	Primer	DNA Sequence	Efficacy as assessed by TIDE
1	chr17:41913842-41913864	Forward	CACCgAAGGCAATTTCAGAGCAGAC	72.2
		Reverse	AAACGTCTGCTCTGAAATTGCCTTc
2	chr17:41913787-41913809	Forward	CACCGAACCGATTCTGGATGGCTG	72.4
		Reverse	AAACCAGCCATCCAGAATCGGTTC
Sequencing primer name	Primer sequence	Tm	GC%	Product length (bp)
ACLY_for1	GGGTAAGGCAAGAGTCCCAG	59.75	60	559
ACLY_rev1	CCTCCAACCCCATGACCCTA	60.62	60
ACLY_for2	CTCCAGGATGAGTGTGGTTGT	59.65	53.38	674
ACLY_rev2	CTCAGCATGAACACAAACCCT	58.77	47.62

## Sheet: S1B
Antibody target	Supplier	Product #	Dilution used	Application	Western blot blocking agent
ACLY	Cell Signaling Technology	4332S	1:500	Western blot	milk
ACSS2	Cell Signaling Technology	3658S	1:1000	Western blot	milk
Tubulin	DSHB at University of Iowa	E7	1:5000	Western blot	milk
Kac	Cell Signaling Technology	9441S	1:500	Western blot	BSA
Kac	Cell Signaling Technology	9441S	1:500	Immunofluorescence	-
H3K27ac	Cell Signaling Technology	8173S	1:1000	Western blot	milk
H3	Abcam	ab1791	1:1000	Western blot	milk
H4K8ac	Millipore Sigma	07-328	1:1000	Western blot	milk
H4K12ac	Millipore Sigma	04-119	1:500	Western blot	milk
Phalloidin	Thermo Fisher Scientific	A12379	1:100	Immunofluorescence	-
GFP	Abcam	ab290	1:1000	Immunofluorescence	-
H2A	Cell Signaling Technology	Ab12349	1:1000	Western blot	milk
H2AK5ac	Cell Signaling Technology	Ab2576	1:250	Western blot	BSA
H2B	Cell Signaling Technology	Ab12364	1:1000	Western blot	milk
H2BK5ac	Cell Signaling Technology	Ab12799	1:1000	Western blot	BSA
Chemical probe name	Main target	Stock concentration	Effective concentration	References	Sources
(+)-JQ1	BET proteins	50 mM (DMSO)	500 nM	PMID: 20871596	Cayman Chemical Co.
(-)-JQ1	inactive control	50 mM (DMSO)	500 nM (inactive)	PMID: 20871596	Cayman Chemical Co.
ABBV-075	BET proteins	50 mM (DMSO)	5 nM	PMID: 28949521	Selleck Chemicals LLC
ABBV-744	BET proteins	50 mM (DMSO)	1 μM	PMID: 32324999	Selleck Chemicals LLC
Bromosporine	many BRDs (tool compound)	50 mM (DMSO)	1 μM	PMID: 27757418	Cayman Chemical Co.
Bi-9564	BRD9	50 mM (DMSO)	1 μM	PMID: 26914985	Cayman Chemical Co.
iBRD9	BRD9	50 mM (DMSO)	1 μM	PMID: 25856009	Cayman Chemical Co.
LP99	BRD9	50 mM (DMSO)	1 μM	PMID: 25864491	Cayman Chemical Co.
TP-472	BRD9	50 mM (DMSO)	1 μM	www.thesgc.org/chemical-probes/TP-472	Cayman Chemical Co.
SGC-CBP30	CREBBP, EP300	50 mM (DMSO)	2.5 μM	PMID: 26261308	Cayman Chemical Co.
iCBP-112	CREBBP, EP300	50 mM (DMSO)	2.5 μM	PMID: 26552700	Tocris Bioscience
PFI3	SMARCA2, SMARCA4, PBRM1 BD(5)	50 mM (DMSO)	1 μM	PMID: 26702435	Cayman Chemical Co.
NDI-091143	ACLY	10 mM (DMSO)	1 μM (highest concentration tested)	PMID: 30944472	MedChemExpress Co., Ltd
ETC-1002 (bempedoic acid)	ACLY	100 mM (DMSO)	100 μM (highest concentration tested)	PMID: 23118444	Cayman Chemical Co.
SB-204990	ACLY	250 mM (DMSO)	250 μM (highest concentration tested)	PMID: 9608883	Sigma-Aldrich
SAHA	HDACs	20 mM (DMSO)	5 μM	PMID: 33253182	Cayman Chemical Co.
